# Supplementary material for: Nine new species of the spider family Araneidae (Arachnida, Araneae) from Xishuangbanna, Yunnan, China
Source: Zookeys. 2021 Nov 19;1072:49–81. doi: 10.3897/zookeys.1072.73345 (PMC8626412; doi:10.3897/zookeys.1072.73345)
Supplement: XML Treatment for Acusilas tongi [file zookeys.1072.73345-treatment2.xml]

<!DOCTYPE tp:taxon-treatment
  PUBLIC "-//TaxonX//DTD Taxonomic Treatment Publishing DTD v0 20100105//EN" "tax-treatment-NSO.dtd">
<tp:taxon-treatment xmlns:tp="http://www.plazi.org/taxpub"><tp:treatment-meta><kwd-group><label>Taxon classification</label><kwd>
                <named-content content-type="kingdom">Animalia</named-content>
              </kwd><kwd>
                <named-content content-type="order">Araneae</named-content>
              </kwd><kwd>
                <named-content content-type="family">Araneidae</named-content>
              </kwd></kwd-group><mixed-citation publication-type="journal"><person-group><name><surname>Mi</surname><given-names>Xiaoqi</given-names></name><name><surname>Li</surname><given-names>Shuqiang</given-names></name></person-group><article-title>Nine new species of the spider family <tp:taxon-name><tp:taxon-name-part taxon-name-part-type="family">Araneidae</tp:taxon-name-part></tp:taxon-name> (<tp:taxon-name><tp:taxon-name-part taxon-name-part-type="class">Arachnida</tp:taxon-name-part></tp:taxon-name>, <tp:taxon-name><tp:taxon-name-part taxon-name-part-type="order">Araneae</tp:taxon-name-part></tp:taxon-name>) from Xishuangbanna, Yunnan, China</article-title><source>Zookeys</source><day>19</day><month>11</month><year>2021</year><volume>1072</volume><fpage>49</fpage><lpage>81</lpage><pub-id pub-id-type="doi">10.3897/zookeys.1072.73345</pub-id></mixed-citation></tp:treatment-meta><tp:nomenclature><tp:taxon-name>
              <object-id xmlns:xlink="http://www.w3.org/1999/xlink" content-type="arpha" xlink:type="simple">07C2A2E8-A856-51C2-A78D-7D4B1DE4E466</object-id>
              <tp:taxon-name-part taxon-name-part-type="genus" reg="Acusilas">Acusilas</tp:taxon-name-part>
              <tp:taxon-name-part taxon-name-part-type="species" reg="tongi">tongi</tp:taxon-name-part>
              <object-id xmlns:xlink="http://www.w3.org/1999/xlink" content-type="zoobank" xlink:type="simple">http://zoobank.org/9ED4228E-0711-4E28-A95F-8C4FC129B2EC</object-id>
            </tp:taxon-name><tp:taxon-status xmlns:xlink="http://www.w3.org/1999/xlink" xlink:type="simple">sp. nov.</tp:taxon-status><xref ref-type="fig" rid="F1">Figs 1</xref><xref ref-type="fig" rid="F2">, 2</xref><xref ref-type="fig" rid="F20">, 20A</xref></tp:nomenclature><tp:treatment-sec sec-type="type material" id="SECID0EPMAC"><title>Type material</title><p><bold>. Holotype.</bold> ♂ (<named-content xmlns:xlink="http://www.w3.org/1999/xlink" content-type="dwc:institutional_code" xlink:type="simple">IZCAS</named-content>-Ar42503), China: Yunnan, Xishuangbanna, Mengla County, Menglun Township, Menglun Nature Reserve, primary tropical seasonal rainforest (<named-content xmlns:xlink="http://www.w3.org/1999/xlink" content-type="dwc:verbatimCoordinates" xlink:type="simple"><named-content content-type="geo-json" specific-use="{&#34;type&#34;:&#34;Point&#34;,&#34;coordinates&#34;:[101.204667,21.957167]}" id="NCID0E5MAC" xlink:type="simple">21°57.43'N, 101°12.28'E</named-content></named-content>, ca 792 m), 19–25. XI.2006, G. Zheng leg. <bold><italic>Paratypes</italic></bold>: 1♂ (<named-content xmlns:xlink="http://www.w3.org/1999/xlink" content-type="dwc:institutional_code" xlink:type="simple">IZCAS</named-content>-Ar42504), rubber plantation (approx. 20 years old) (<named-content xmlns:xlink="http://www.w3.org/1999/xlink" content-type="dwc:verbatimCoordinates" xlink:type="simple"><named-content content-type="geo-json" specific-use="{&#34;type&#34;:&#34;Point&#34;,&#34;coordinates&#34;:[101.266333,21.907833]}" id="NCID0ENNAC" xlink:type="simple">21°54.47'N, 101°15.98'E</named-content></named-content>, ca 570 m), 5–12.XI.2006, G. Zheng leg.; 1♀ (<named-content xmlns:xlink="http://www.w3.org/1999/xlink" content-type="dwc:institutional_code" xlink:type="simple">IZCAS</named-content>-Ar42505), rubber plantation (approx. 20 years old) (<named-content xmlns:xlink="http://www.w3.org/1999/xlink" content-type="dwc:verbatimCoordinates" xlink:type="simple"><named-content content-type="geo-json" specific-use="{&#34;type&#34;:&#34;Point&#34;,&#34;coordinates&#34;:[101.271000,21.910833]}" id="NCID0EZNAC" xlink:type="simple">21°54.65'N, 101°16.26'E</named-content></named-content>, ca 570 m), 5–12.XII.2006, G. Zheng leg.; 1♀ (<named-content xmlns:xlink="http://www.w3.org/1999/xlink" content-type="dwc:institutional_code" xlink:type="simple">IZCAS</named-content>-Ar42506), secondary tropical seasonal moist forest (<named-content xmlns:xlink="http://www.w3.org/1999/xlink" content-type="dwc:verbatimCoordinates" xlink:type="simple"><named-content content-type="geo-json" specific-use="{&#34;type&#34;:&#34;Point&#34;,&#34;coordinates&#34;:[101.283500,21.910167]}" id="NCID0EFOAC" xlink:type="simple">21°54.61'N, 101°17.01'E</named-content></named-content>, ca 630 m), 28.VII.2007, G. Zheng leg.; 1♂ (<named-content xmlns:xlink="http://www.w3.org/1999/xlink" content-type="dwc:institutional_code" xlink:type="simple">IZCAS</named-content>-Ar42507), low evergreen forest along G213 roadside (<named-content xmlns:xlink="http://www.w3.org/1999/xlink" content-type="dwc:verbatimCoordinates" xlink:type="simple"><named-content content-type="geo-json" specific-use="{&#34;type&#34;:&#34;Point&#34;,&#34;coordinates&#34;:[101.285833,21.896500]}" id="NCID0EROAC" xlink:type="simple">21°53.79'N, 101°17.15'E</named-content></named-content>, ca 590 m), 27.XI.2009, G. Tang leg.; 1♀ (<named-content xmlns:xlink="http://www.w3.org/1999/xlink" content-type="dwc:institutional_code" xlink:type="simple">IZCAS</named-content>-Ar42508), Xishuangbanna Tropical Botanical Garden, grapefruit plantation (<named-content xmlns:xlink="http://www.w3.org/1999/xlink" content-type="dwc:verbatimCoordinates" xlink:type="simple"><named-content content-type="geo-json" specific-use="{&#34;type&#34;:&#34;Point&#34;,&#34;coordinates&#34;:[101.272667,21.901167]}" id="NCID0E4OAC" xlink:type="simple">21°54.07'N, 101°16.36'E</named-content></named-content>, ca 540 m), 22.VII.2018, X. Mi leg.; 1♂ (<named-content xmlns:xlink="http://www.w3.org/1999/xlink" content-type="dwc:institutional_code" xlink:type="simple">IZCAS</named-content>-Ar42509), Xishuangbanna Tropical Botanical Garden, Yulinjiegou scenic spot (<named-content xmlns:xlink="http://www.w3.org/1999/xlink" content-type="dwc:verbatimCoordinates" xlink:type="simple"><named-content content-type="geo-json" specific-use="{&#34;type&#34;:&#34;Point&#34;,&#34;coordinates&#34;:[101.268000,21.918833]}" id="NCID0EJPAC" xlink:type="simple">21°55.13'N, 101°16.08'E</named-content></named-content>, ca 550 m), 29.VII.2018, X. Mi leg.; 1♀(<named-content xmlns:xlink="http://www.w3.org/1999/xlink" content-type="dwc:institutional_code" xlink:type="simple">IZCAS</named-content>-Ar42510), Teak plantation (<named-content xmlns:xlink="http://www.w3.org/1999/xlink" content-type="dwc:verbatimCoordinates" xlink:type="simple"><named-content content-type="geo-json" specific-use="{&#34;type&#34;:&#34;Point&#34;,&#34;coordinates&#34;:[101.273167,21.900500]}" id="NCID0EVPAC" xlink:type="simple">21°54.03'N, 101°16.39'E</named-content></named-content>, ca 550 m), 10.VIII.2018, Z. Bai et al. leg.; 1♂ (<named-content xmlns:xlink="http://www.w3.org/1999/xlink" content-type="dwc:institutional_code" xlink:type="simple">IZCAS</named-content>-Ar42511), site 5 around the dump (<named-content xmlns:xlink="http://www.w3.org/1999/xlink" content-type="dwc:verbatimCoordinates" xlink:type="simple"><named-content content-type="geo-json" specific-use="{&#34;type&#34;:&#34;Point&#34;,&#34;coordinates&#34;:[101.267833,21.906167]}" id="NCID0ECAAE" xlink:type="simple">21°54.37'N, 101°16.07'E</named-content></named-content>, ca 620 m), 6.V.2019, Y. Tong leg.</p></tp:treatment-sec><tp:treatment-sec sec-type="etymology" id="SECID0EHAAE"><title>Etymology</title><p>. The species is named after Dr. Yanfeng Tong (Shenyang Normal University), one of the collectors of the type specimens; noun (name) in genitive case.</p></tp:treatment-sec><tp:treatment-sec sec-type="diagnosis" id="SECID0EMAAE"><title>Diagnosis</title><p>. The new species resembles <italic><tp:taxon-name><tp:taxon-name-part taxon-name-part-type="genus" reg="Acusilas">A.</tp:taxon-name-part><tp:taxon-name-part taxon-name-part-type="species" reg="malaccensis">malaccensis</tp:taxon-name-part></tp:taxon-name></italic> in habitus but can be distinguished by the: 1) interrupted stripes on the female abdomen vs. uninterrupted (Murphy and Murphy, 1983: fig. 16); 2) spermatheca ovoid vs. globular (Murphy and Murphy, 1983: fig. 12).</p></tp:treatment-sec><tp:treatment-sec sec-type="description" id="SECID0E4AAE"><title>Description</title><p><bold>. Male</bold> (holotype, Figs <xref ref-type="fig" rid="F1">1A, B</xref>, <xref ref-type="fig" rid="F2">2D, E</xref>, <xref ref-type="fig" rid="F20">20A</xref>). Total length 2.15. Carapace 1.15 long, 0.90 wide. Abdomen 1.05 long, 1.15 wide. Clypeus 0.08 high. Eye sizes and interdistances: <abbrev xmlns:xlink="http://www.w3.org/1999/xlink" xlink:title="anterior median eye" id="ABBRID0ERBAE" xlink:type="simple">AME</abbrev> 0.13, <abbrev xmlns:xlink="http://www.w3.org/1999/xlink" xlink:title="anterior lateral eye" id="ABBRID0EVBAE" xlink:type="simple">ALE</abbrev> 0.05, <abbrev xmlns:xlink="http://www.w3.org/1999/xlink" xlink:title="posterior median eye" id="ABBRID0EZBAE" xlink:type="simple">PME</abbrev> 0.10, <abbrev xmlns:xlink="http://www.w3.org/1999/xlink" xlink:title="posterior lateral eye" id="ABBRID0E4BAE" xlink:type="simple">PLE</abbrev> 0.08, <abbrev xmlns:xlink="http://www.w3.org/1999/xlink" xlink:title="anterior median eye" id="ABBRID0EBCAE" xlink:type="simple">AME</abbrev>-<abbrev xmlns:xlink="http://www.w3.org/1999/xlink" xlink:title="anterior median eye" id="ABBRID0EFCAE" xlink:type="simple">AME</abbrev> 0.08, <abbrev xmlns:xlink="http://www.w3.org/1999/xlink" xlink:title="anterior median eye" id="ABBRID0EJCAE" xlink:type="simple">AME</abbrev>-<abbrev xmlns:xlink="http://www.w3.org/1999/xlink" xlink:title="anterior lateral eye" id="ABBRID0ENCAE" xlink:type="simple">ALE</abbrev> 0.03, <abbrev xmlns:xlink="http://www.w3.org/1999/xlink" xlink:title="posterior median eye" id="ABBRID0ERCAE" xlink:type="simple">PME</abbrev>-<abbrev xmlns:xlink="http://www.w3.org/1999/xlink" xlink:title="posterior median eye" id="ABBRID0EVCAE" xlink:type="simple">PME</abbrev> 0.10, <abbrev xmlns:xlink="http://www.w3.org/1999/xlink" xlink:title="posterior median eye" id="ABBRID0EZCAE" xlink:type="simple">PME</abbrev>-<abbrev xmlns:xlink="http://www.w3.org/1999/xlink" xlink:title="posterior lateral eye" id="ABBRID0E4CAE" xlink:type="simple">PLE</abbrev> 0.08, <abbrev xmlns:xlink="http://www.w3.org/1999/xlink" xlink:title="median ocular area" id="ABBRID0EBDAE" xlink:type="simple">MOA</abbrev> length 0.28, anterior width 0.28, posterior width 0.28. Leg measurements: I 2.75 (0.90, 0.95, 0.50, 0.40), II 2.55 (0.80, 0.85, 0.50, 0.40), III 1.65 (0.55, 0.55, 0.30, 0.25), IV 2.25 (0.75, 0.75, 0.40, 0.35). Carapace pear-shaped, yellowish brown, cervical groove obvious, posterior eyes surrounded with black. Chelicerae yellowish brown, four promarginal teeth, lacking retromarginal teeth. Endites, labium yellow. Sternum yellow, with sparse, dark setae. Legs yellowish brown without annulations. Abdomen blunt anteriorly, pointed posteriorly, about 1.1 times wider than long, dorsum grayish yellow with irregular dark patches; venter grayish yellow with darker spots forming inconspicuous stripes. Spinnerets yellow.</p><fig id="F1" position="float" orientation="portrait"><object-id xmlns:xlink="http://www.w3.org/1999/xlink" content-type="doi" xlink:type="simple">10.3897/zookeys.1072.73345.figure1</object-id><object-id xmlns:xlink="http://www.w3.org/1999/xlink" content-type="arpha" xlink:type="simple">75F0A922-B37B-5FF1-A2C5-01717A07EE81</object-id><label>Figure 1.</label><caption><p><italic><tp:taxon-name><tp:taxon-name-part taxon-name-part-type="genus" reg="Acusilas">Acusilas</tp:taxon-name-part><tp:taxon-name-part taxon-name-part-type="species" reg="tongi">tongi</tp:taxon-name-part></tp:taxon-name></italic> sp. nov., male palp <bold>A, B</bold> holotype <bold>C</bold> broken embolus <bold>A</bold> prolateral view <bold>B</bold> retrolateral view <bold>C</bold> broken embolus in female paratype’s epigyne. Scale bars: 0.1mm</p></caption><graphic xmlns:xlink="http://www.w3.org/1999/xlink" xlink:href="zookeys-1072-049-g001.jpg" position="float" orientation="portrait" xlink:type="simple" id="oo_612402.jpg"><uri content-type="original_file" xlink:type="simple">https://binary.pensoft.net/fig/612402</uri></graphic></fig><p>Palp (Figs <xref ref-type="fig" rid="F1">1A–C</xref>, <xref ref-type="fig" rid="F20">20A</xref>): median apophysis prominent, about 4/5 length of cymbium; embolus about two times length of cymbium, runs anti-clockwise, curved about 180° from its origin, with two thorns at base (embolic thorn, stipes extended), distal end pointed toward tip of median apophysis.</p><p><bold>Female</bold> (paratype <named-content xmlns:xlink="http://www.w3.org/1999/xlink" content-type="dwc:institutional_code" xlink:type="simple">IZCAS</named-content>-Ar42505, Fig. <xref ref-type="fig" rid="F2">2A–C, F–H</xref>). Total length 8.20. Carapace 4.20 long, 3.20 wide. Abdomen 5.10 long, 4.40 wide. Clypeus 0.15 high. Eye sizes and interdistances: <abbrev xmlns:xlink="http://www.w3.org/1999/xlink" xlink:title="anterior median eye" id="ABBRID0E4EAE" xlink:type="simple">AME</abbrev> 0.18, <abbrev xmlns:xlink="http://www.w3.org/1999/xlink" xlink:title="anterior lateral eye" id="ABBRID0EBFAE" xlink:type="simple">ALE</abbrev> 0.13, <abbrev xmlns:xlink="http://www.w3.org/1999/xlink" xlink:title="posterior median eye" id="ABBRID0EFFAE" xlink:type="simple">PME</abbrev> 0.18, <abbrev xmlns:xlink="http://www.w3.org/1999/xlink" xlink:title="posterior lateral eye" id="ABBRID0EJFAE" xlink:type="simple">PLE</abbrev> 0.15, <abbrev xmlns:xlink="http://www.w3.org/1999/xlink" xlink:title="anterior median eye" id="ABBRID0ENFAE" xlink:type="simple">AME</abbrev>-<abbrev xmlns:xlink="http://www.w3.org/1999/xlink" xlink:title="anterior median eye" id="ABBRID0ERFAE" xlink:type="simple">AME</abbrev> 0.22, <abbrev xmlns:xlink="http://www.w3.org/1999/xlink" xlink:title="anterior median eye" id="ABBRID0EVFAE" xlink:type="simple">AME</abbrev>-<abbrev xmlns:xlink="http://www.w3.org/1999/xlink" xlink:title="anterior lateral eye" id="ABBRID0EZFAE" xlink:type="simple">ALE</abbrev> 0.10, <abbrev xmlns:xlink="http://www.w3.org/1999/xlink" xlink:title="posterior median eye" id="ABBRID0E4FAE" xlink:type="simple">PME</abbrev>-<abbrev xmlns:xlink="http://www.w3.org/1999/xlink" xlink:title="posterior median eye" id="ABBRID0EBGAE" xlink:type="simple">PME</abbrev> 0.25, <abbrev xmlns:xlink="http://www.w3.org/1999/xlink" xlink:title="posterior median eye" id="ABBRID0EFGAE" xlink:type="simple">PME</abbrev>-<abbrev xmlns:xlink="http://www.w3.org/1999/xlink" xlink:title="posterior lateral eye" id="ABBRID0EJGAE" xlink:type="simple">PLE</abbrev> 0.18, <abbrev xmlns:xlink="http://www.w3.org/1999/xlink" xlink:title="median ocular area" id="ABBRID0ENGAE" xlink:type="simple">MOA</abbrev> length 0.55, anterior width 0.55, posterior width 0.55. Leg measurements: I 12.00 (3.60, 4.50, 2.70, 1.20), II 11.30 (3.50, 4.00, 2.60, 1.20), III 7.30 (2.50, 2.60, 1.30, 0.90), IV 11.10 (3.50, 4.00, 2.50, 1.10). Carapace pear-shaped, yellow, cervical groove obvious, posterior eyes surrounded with black. Chelicerae yellow, four promarginal teeth, three retromarginal teeth. Endites and labium yellow. Sternum yellow, with sparse, dark setae. Legs: femur, patella, and basal 1/4 of tibia yellow, remaining 3/4 of tibia, metatarsus, and tarsus dark brown. Abdomen triangular in dorsal view, slightly longer than wide, yellow with nine transverse black stripes; venter yellow with dozens of white spots medially.</p><fig id="F2" position="float" orientation="portrait"><object-id xmlns:xlink="http://www.w3.org/1999/xlink" content-type="doi" xlink:type="simple">10.3897/zookeys.1072.73345.figure2</object-id><object-id xmlns:xlink="http://www.w3.org/1999/xlink" content-type="arpha" xlink:type="simple">87254439-0D13-5467-9473-719D286244D6</object-id><label>Figure 2.</label><caption><p><italic><tp:taxon-name><tp:taxon-name-part taxon-name-part-type="genus" reg="Acusilas">Acusilas</tp:taxon-name-part><tp:taxon-name-part taxon-name-part-type="species" reg="tongi">tongi</tp:taxon-name-part></tp:taxon-name></italic> sp. nov. <bold>A–C, F–H</bold> female paratype <named-content xmlns:xlink="http://www.w3.org/1999/xlink" content-type="dwc:institutional_code" xlink:type="simple">IZCAS</named-content>-Ar42505 <bold>D, E</bold> holotype <bold>A</bold> epigyne, ventral view <bold>B</bold> ibid., posterior view <bold>C</bold> ibid., anterior view <bold>D</bold> habitus, dorsal view <bold>E</bold> ibid., lateral view <bold>F</bold> ibid., dorsal view <bold>G</bold> ibid., ventral view <bold>H</bold> left leg I, prolateral view. Scale bars: 0.1mm (<bold>A–C</bold>); 1mm (<bold>D–H</bold>)</p></caption><graphic xmlns:xlink="http://www.w3.org/1999/xlink" xlink:href="zookeys-1072-049-g002.jpg" position="float" orientation="portrait" xlink:type="simple" id="oo_612403.jpg"><uri content-type="original_file" xlink:type="simple">https://binary.pensoft.net/fig/612403</uri></graphic></fig><p>Epigyne (Fig. <xref ref-type="fig" rid="F2">2A–C</xref>): wider than long, with narrow rim anteriorly and laterally, concave anteriorly; posterior lip hooked (see arrow in Fig. <xref ref-type="fig" rid="F2">2C</xref>); copulatory openings narrow, located posteriorly; copulatory ducts shorter than spermatheca; spermathecae oval.</p></tp:treatment-sec><tp:treatment-sec sec-type="variation" id="SECID0EPIAE"><title>Variation</title><p>. Total length: ♂♂ 1.75–2.25; ♀♀ 8.2–10.80.</p></tp:treatment-sec><tp:treatment-sec sec-type="distribution" id="SECID0EUIAE"><title>Distribution</title><p>. China (Yunnan).</p></tp:treatment-sec><tp:treatment-sec><!--Section generated to contain objects referenced in tp:taxon-treatment.--><fig id="F20" position="float" orientation="portrait"><object-id xmlns:xlink="http://www.w3.org/1999/xlink" content-type="doi" xlink:type="simple">10.3897/zookeys.1072.73345.figure20</object-id><object-id xmlns:xlink="http://www.w3.org/1999/xlink" content-type="arpha" xlink:type="simple">F919B62B-8A1A-559C-A358-C47B4EF2613A</object-id><label>Figure 20.</label><caption><p>Male palps, apical view <bold>A</bold><italic><tp:taxon-name><tp:taxon-name-part taxon-name-part-type="genus" reg="Acusilas">Acusilas</tp:taxon-name-part><tp:taxon-name-part taxon-name-part-type="species" reg="tongi">tongi</tp:taxon-name-part></tp:taxon-name></italic> sp. nov. <bold>B</bold><italic><tp:taxon-name><tp:taxon-name-part taxon-name-part-type="genus" reg="Chorizopesoides">Chorizopesoides</tp:taxon-name-part><tp:taxon-name-part taxon-name-part-type="species" reg="guoi">guoi</tp:taxon-name-part></tp:taxon-name></italic> sp. nov. <bold>C</bold><italic><tp:taxon-name><tp:taxon-name-part taxon-name-part-type="genus" reg="Deione">Deione</tp:taxon-name-part><tp:taxon-name-part taxon-name-part-type="species" reg="yangi">yangi</tp:taxon-name-part></tp:taxon-name></italic> sp. nov. <bold>D</bold><italic><tp:taxon-name><tp:taxon-name-part taxon-name-part-type="genus" reg="Deione">Deione</tp:taxon-name-part><tp:taxon-name-part taxon-name-part-type="species" reg="lingulata">lingulata</tp:taxon-name-part></tp:taxon-name></italic>. Scale bars: 0.1</p></caption><graphic xmlns:xlink="http://www.w3.org/1999/xlink" xlink:href="zookeys-1072-049-g020.jpg" position="float" orientation="portrait" xlink:type="simple" id="oo_612421.jpg"><uri content-type="original_file" xlink:type="simple">https://binary.pensoft.net/fig/612421</uri></graphic></fig></tp:treatment-sec></tp:taxon-treatment>
