# Supplementary material for: Nine new species of the spider family Araneidae (Arachnida, Araneae) from Xishuangbanna, Yunnan, China
Source: Zookeys. 2021 Nov 19;1072:49–81. doi: 10.3897/zookeys.1072.73345 (PMC8626412; doi:10.3897/zookeys.1072.73345)
Supplement: XML Treatment for Chorizopes [file zookeys.1072.73345-treatment3.xml]

<!DOCTYPE tp:taxon-treatment
  PUBLIC "-//TaxonX//DTD Taxonomic Treatment Publishing DTD v0 20100105//EN" "tax-treatment-NSO.dtd">
<tp:taxon-treatment xmlns:tp="http://www.plazi.org/taxpub"><tp:treatment-meta><kwd-group><label>Taxon classification</label><kwd>
                <named-content content-type="kingdom">Animalia</named-content>
              </kwd><kwd>
                <named-content content-type="order">Araneae</named-content>
              </kwd><kwd>
                <named-content content-type="family">Araneidae</named-content>
              </kwd></kwd-group><mixed-citation publication-type="journal"><person-group><name><surname>Mi</surname><given-names>Xiaoqi</given-names></name><name><surname>Li</surname><given-names>Shuqiang</given-names></name></person-group><article-title>Nine new species of the spider family <tp:taxon-name><tp:taxon-name-part taxon-name-part-type="family">Araneidae</tp:taxon-name-part></tp:taxon-name> (<tp:taxon-name><tp:taxon-name-part taxon-name-part-type="class">Arachnida</tp:taxon-name-part></tp:taxon-name>, <tp:taxon-name><tp:taxon-name-part taxon-name-part-type="order">Araneae</tp:taxon-name-part></tp:taxon-name>) from Xishuangbanna, Yunnan, China</article-title><source>Zookeys</source><day>19</day><month>11</month><year>2021</year><volume>1072</volume><fpage>49</fpage><lpage>81</lpage><pub-id pub-id-type="doi">10.3897/zookeys.1072.73345</pub-id></mixed-citation></tp:treatment-meta><tp:nomenclature><label>Genus</label><tp:taxon-name>
              <object-id xmlns:xlink="http://www.w3.org/1999/xlink" content-type="arpha" xlink:type="simple">7A29B7EB-1FD1-5836-8256-4715DF175067</object-id>
              <tp:taxon-name-part taxon-name-part-type="genus" reg="Chorizopes">Chorizopes</tp:taxon-name-part>
            </tp:taxon-name><tp:taxon-authority>O. Pickard-Cambridge, 1871</tp:taxon-authority><tp:nomenclature-citation-list><tp:nomenclature-citation><tp:taxon-name>
                  <tp:taxon-name-part taxon-name-part-type="genus" reg="Chorizoopes">Chorizoopes</tp:taxon-name-part>
                </tp:taxon-name><comment>O. Pickard-Cambridge, 1871: 738; <xref ref-type="bibr" rid="B15">Tikader 1982</xref>: 157; <xref ref-type="bibr" rid="B3">Kallal and Hormiga 2019</xref>: 473</comment></tp:nomenclature-citation></tp:nomenclature-citation-list></tp:nomenclature><tp:treatment-sec sec-type="type species" id="SECID0EMKAE"><title>Type species.</title><p><italic><tp:taxon-name><tp:taxon-name-part taxon-name-part-type="genus" reg="Chorizoopes">Chorizoopes</tp:taxon-name-part><tp:taxon-name-part taxon-name-part-type="species" reg="frontalis">frontalis</tp:taxon-name-part></tp:taxon-name></italic> O. Pickard-Cambridge, 1871 from SriLanka</p></tp:treatment-sec><tp:treatment-sec sec-type="comments" id="SECID0E4KAE"><title>Comments</title><p>. A total of 29 species of <italic><tp:taxon-name><tp:taxon-name-part taxon-name-part-type="genus" reg="Chorizopes">Chorizopes</tp:taxon-name-part></tp:taxon-name></italic> are known from China, India, Pakistan, Sri Lanka, Myanmar, Korea, Japan, and Madagascar. Illustrations indicate that the following species may belong to other genera: <italic><tp:taxon-name><tp:taxon-name-part taxon-name-part-type="genus" reg="Chorizopes">C.</tp:taxon-name-part><tp:taxon-name-part taxon-name-part-type="species" reg="calciope">calciope</tp:taxon-name-part></tp:taxon-name></italic> (Simon, 1895), <italic><tp:taxon-name><tp:taxon-name-part taxon-name-part-type="genus" reg="Chorizopes">C.</tp:taxon-name-part><tp:taxon-name-part taxon-name-part-type="species" reg="kastoni">kastoni</tp:taxon-name-part></tp:taxon-name></italic> Gajbe &amp; Gajbe, 2004, <italic><tp:taxon-name><tp:taxon-name-part taxon-name-part-type="genus" reg="Chorizopes">C.</tp:taxon-name-part><tp:taxon-name-part taxon-name-part-type="species" reg="khandaricus">khandaricus</tp:taxon-name-part></tp:taxon-name></italic> Gajbe, 2005, <italic><tp:taxon-name><tp:taxon-name-part taxon-name-part-type="genus" reg="Chorizopes">C.</tp:taxon-name-part><tp:taxon-name-part taxon-name-part-type="species" reg="khedaensis">khedaensis</tp:taxon-name-part></tp:taxon-name></italic> Reddy &amp; Patel, 1993, <italic><tp:taxon-name><tp:taxon-name-part taxon-name-part-type="genus" reg="Chorizopes">C.</tp:taxon-name-part><tp:taxon-name-part taxon-name-part-type="species" reg="pateli">pateli</tp:taxon-name-part></tp:taxon-name></italic> Reddy &amp; Patel, 1993, <italic><tp:taxon-name><tp:taxon-name-part taxon-name-part-type="genus" reg="Chorizopes">C.</tp:taxon-name-part><tp:taxon-name-part taxon-name-part-type="species" reg="quadrituberculata">quadrituberculata</tp:taxon-name-part></tp:taxon-name></italic> Roy, Sen, Saha &amp; Raychaudhuri, 2014, <italic><tp:taxon-name><tp:taxon-name-part taxon-name-part-type="genus" reg="Chorizopes">C.</tp:taxon-name-part><tp:taxon-name-part taxon-name-part-type="species" reg="rajanpurensis">rajanpurensis</tp:taxon-name-part></tp:taxon-name></italic> Mukhtar &amp; Tahir, 2013, <italic><tp:taxon-name><tp:taxon-name-part taxon-name-part-type="genus" reg="Chorizopes">C.</tp:taxon-name-part><tp:taxon-name-part taxon-name-part-type="species" reg="tikaderi">tikaderi</tp:taxon-name-part></tp:taxon-name></italic> Sadana &amp; Kaur, 1974.</p></tp:treatment-sec><ref-list><ref id="B15"><mixed-citation xmlns:xlink="http://www.w3.org/1999/xlink" xlink:type="simple"><person-group><name name-style="western"><surname>Tikader</surname><given-names>BK</given-names></name></person-group> (<year>1982</year>) <source>Part 1. Family <tp:taxon-name><tp:taxon-name-part taxon-name-part-type="family">Araneidae</tp:taxon-name-part></tp:taxon-name> (= <tp:taxon-name><tp:taxon-name-part taxon-name-part-type="family">Argiopidae</tp:taxon-name-part></tp:taxon-name>). Typical orb-weavers. In: The fauna of India. Spiders: <tp:taxon-name><tp:taxon-name-part taxon-name-part-type="order">Araneae</tp:taxon-name-part></tp:taxon-name>. Vol. II.</source><publisher-name>Zoological Survey of India</publisher-name>, <publisher-loc>Calcutta</publisher-loc>, <size units="page">293 pp</size>.</mixed-citation></ref><ref id="B3"><mixed-citation xmlns:xlink="http://www.w3.org/1999/xlink" xlink:type="simple"><person-group><name name-style="western"><surname>Kallal</surname><given-names>RJ</given-names></name><name name-style="western"><surname>Hormiga</surname><given-names>G</given-names></name></person-group> (<year>2019</year>) <article-title>Evolution of the male palp morphology of the orb-weaver hunting spider <italic><tp:taxon-name><tp:taxon-name-part taxon-name-part-type="genus">Chorizopes</tp:taxon-name-part></tp:taxon-name></italic> (<tp:taxon-name><tp:taxon-name-part taxon-name-part-type="order">Araneae</tp:taxon-name-part></tp:taxon-name>: <tp:taxon-name><tp:taxon-name-part taxon-name-part-type="family">Araneidae</tp:taxon-name-part></tp:taxon-name>) revisited on a new phylogeny of <tp:taxon-name><tp:taxon-name-part taxon-name-part-type="family">Araneidae</tp:taxon-name-part></tp:taxon-name>, and description of a third species from Madagascar.</article-title><source>Invertebrate Systematics</source><volume>33</volume>(<issue>3</issue>): <fpage>473</fpage>–<lpage>487</lpage>. <ext-link xlink:type="simple" ext-link-type="doi" xlink:href="10.1071/IS18061">https://doi.org/10.1071/IS18061</ext-link></mixed-citation></ref></ref-list></tp:taxon-treatment>
