# Supplementary material for: Nine new species of the spider family Araneidae (Arachnida, Araneae) from Xishuangbanna, Yunnan, China
Source: Zookeys. 2021 Nov 19;1072:49–81. doi: 10.3897/zookeys.1072.73345 (PMC8626412; doi:10.3897/zookeys.1072.73345)
Supplement: XML Treatment for Chorizopes yui [file zookeys.1072.73345-treatment4.xml]

<!DOCTYPE tp:taxon-treatment
  PUBLIC "-//TaxonX//DTD Taxonomic Treatment Publishing DTD v0 20100105//EN" "tax-treatment-NSO.dtd">
<tp:taxon-treatment xmlns:tp="http://www.plazi.org/taxpub"><tp:treatment-meta><kwd-group><label>Taxon classification</label><kwd>
                <named-content content-type="kingdom">Animalia</named-content>
              </kwd><kwd>
                <named-content content-type="order">Araneae</named-content>
              </kwd><kwd>
                <named-content content-type="family">Araneidae</named-content>
              </kwd></kwd-group><mixed-citation publication-type="journal"><person-group><name><surname>Mi</surname><given-names>Xiaoqi</given-names></name><name><surname>Li</surname><given-names>Shuqiang</given-names></name></person-group><article-title>Nine new species of the spider family <tp:taxon-name><tp:taxon-name-part taxon-name-part-type="family">Araneidae</tp:taxon-name-part></tp:taxon-name> (<tp:taxon-name><tp:taxon-name-part taxon-name-part-type="class">Arachnida</tp:taxon-name-part></tp:taxon-name>, <tp:taxon-name><tp:taxon-name-part taxon-name-part-type="order">Araneae</tp:taxon-name-part></tp:taxon-name>) from Xishuangbanna, Yunnan, China</article-title><source>Zookeys</source><day>19</day><month>11</month><year>2021</year><volume>1072</volume><fpage>49</fpage><lpage>81</lpage><pub-id pub-id-type="doi">10.3897/zookeys.1072.73345</pub-id></mixed-citation></tp:treatment-meta><tp:nomenclature><tp:taxon-name>
              <object-id xmlns:xlink="http://www.w3.org/1999/xlink" content-type="arpha" xlink:type="simple">3A7B0E84-C9A7-54BA-95AA-3E9FD9B9239C</object-id>
              <tp:taxon-name-part taxon-name-part-type="genus" reg="Chorizopes">Chorizopes</tp:taxon-name-part>
              <tp:taxon-name-part taxon-name-part-type="species" reg="yui">yui</tp:taxon-name-part>
              <object-id xmlns:xlink="http://www.w3.org/1999/xlink" content-type="zoobank" xlink:type="simple">http://zoobank.org/18204F0A-7C55-4B53-BFC7-3074E9C74E6B</object-id>
            </tp:taxon-name><tp:taxon-status xmlns:xlink="http://www.w3.org/1999/xlink" xlink:type="simple">sp. nov.</tp:taxon-status><xref ref-type="fig" rid="F3">Figs 3</xref><xref ref-type="fig" rid="F4">, 4</xref></tp:nomenclature><tp:treatment-sec sec-type="type material" id="SECID0ESPAE"><title>Type material</title><p><bold>. <italic>Holotype</italic></bold>. ♂ (<named-content xmlns:xlink="http://www.w3.org/1999/xlink" content-type="dwc:institutional_code" xlink:type="simple">IZCAS</named-content>-Ar42512), China: Yunnan, Xishuangbanna, Mengla County, Menglun Township, Menglun Nature Reserve, high plantations near G213 roadside (<named-content xmlns:xlink="http://www.w3.org/1999/xlink" content-type="dwc:verbatimCoordinates" xlink:type="simple"><named-content content-type="geo-json" specific-use="{&#34;type&#34;:&#34;Point&#34;,&#34;coordinates&#34;:[101.282167,21.902000]}" id="NCID0EDQAE" xlink:type="simple">21°54.12'N, 101°16.93'E</named-content></named-content>, ca 590 m), 24.XI.2009, G. Tang leg. <bold><italic>Paratypes</italic></bold>: 1♂ (<named-content xmlns:xlink="http://www.w3.org/1999/xlink" content-type="dwc:institutional_code" xlink:type="simple">IZCAS</named-content>-Ar42513), <italic><tp:taxon-name><tp:taxon-name-part taxon-name-part-type="genus" reg="Anogeissus">Anogeissus</tp:taxon-name-part><tp:taxon-name-part taxon-name-part-type="species" reg="acuminata">acuminata</tp:taxon-name-part></tp:taxon-name></italic> plantation (approx. 20 years old) (<named-content xmlns:xlink="http://www.w3.org/1999/xlink" content-type="dwc:verbatimCoordinates" xlink:type="simple"><named-content content-type="geo-json" specific-use="{&#34;type&#34;:&#34;Point&#34;,&#34;coordinates&#34;:[101.280167,21.899833]}" id="NCID0E4QAE" xlink:type="simple">21°53.99'N, 101°16.81'E</named-content></named-content>, ca 610 m), 19.VIII.2007, G. Zheng leg.; 2♀ (<named-content xmlns:xlink="http://www.w3.org/1999/xlink" content-type="dwc:institutional_code" xlink:type="simple">IZCAS</named-content>-Ar42514–42515), garbage dump, secondary tropical forest (<named-content xmlns:xlink="http://www.w3.org/1999/xlink" content-type="dwc:verbatimCoordinates" xlink:type="simple"><named-content content-type="geo-json" specific-use="{&#34;type&#34;:&#34;Point&#34;,&#34;coordinates&#34;:[101.280333,21.906333]}" id="NCID0EJRAE" xlink:type="simple">21°54.38'N, 101°16.82'E</named-content></named-content>, ca 620 m), 23.XI.2009, G. Tang leg.; 1♂ (<named-content xmlns:xlink="http://www.w3.org/1999/xlink" content-type="dwc:institutional_code" xlink:type="simple">IZCAS</named-content>-Ar42516), Lüshilin Forest Park, limestone tropical seasonal rainforest (<named-content xmlns:xlink="http://www.w3.org/1999/xlink" content-type="dwc:verbatimCoordinates" xlink:type="simple"><named-content content-type="geo-json" specific-use="{&#34;type&#34;:&#34;Point&#34;,&#34;coordinates&#34;:[101.281000,21.909333]}" id="NCID0EVRAE" xlink:type="simple">21°54.56'N, 101°16.86'E</named-content></named-content>, ca 610 m), 29.XI.2009, G. Tang leg.; 1♀ (<named-content xmlns:xlink="http://www.w3.org/1999/xlink" content-type="dwc:institutional_code" xlink:type="simple">IZCAS</named-content>-Ar42517), secondary tropical forest, bamboo plantation along G213 roadside (<named-content xmlns:xlink="http://www.w3.org/1999/xlink" content-type="dwc:verbatimCoordinates" xlink:type="simple"><named-content content-type="geo-json" specific-use="{&#34;type&#34;:&#34;Point&#34;,&#34;coordinates&#34;:[101.283167,21.897000]}" id="NCID0EBSAE" xlink:type="simple">21°53.82'N, 101°16.99'E</named-content></named-content>, ca 610 m), 3.VIII.2018, Z. Bai leg.; 1♂ (<named-content xmlns:xlink="http://www.w3.org/1999/xlink" content-type="dwc:institutional_code" xlink:type="simple">IZCAS</named-content>-Ar42518), Xishuangbanna Tropical Botanical Garden, site 1 around the dump (<named-content xmlns:xlink="http://www.w3.org/1999/xlink" content-type="dwc:verbatimCoordinates" xlink:type="simple"><named-content content-type="geo-json" specific-use="{&#34;type&#34;:&#34;Point&#34;,&#34;coordinates&#34;:[101.279167,21.888000]}" id="NCID0ENSAE" xlink:type="simple">21°53.28'N, 101°16.75'E</named-content></named-content>, ca 630 m), 25.IV.2019, Z. Bai leg.; 1♀ (<named-content xmlns:xlink="http://www.w3.org/1999/xlink" content-type="dwc:institutional_code" xlink:type="simple">IZCAS</named-content>-Ar42519), Xishuangbanna Tropical Botanical Garden, Baihuayuan (<named-content xmlns:xlink="http://www.w3.org/1999/xlink" content-type="dwc:verbatimCoordinates" xlink:type="simple"><named-content content-type="geo-json" specific-use="{&#34;type&#34;:&#34;Point&#34;,&#34;coordinates&#34;:[101.247833,21.926667]}" id="NCID0EZSAE" xlink:type="simple">21°55.60'N, 101°14.87'E</named-content></named-content>, ca 540 m), 3.V.2019 night, C. Wang leg.</p></tp:treatment-sec><tp:treatment-sec sec-type="etymology" id="SECID0E5SAE"><title>Etymology</title><p>. The species is named after Dr. Hao Yu, one of the collectors of the type specimens; noun (name) in genitive case.</p></tp:treatment-sec><tp:treatment-sec sec-type="diagnosis" id="SECID0EDTAE"><title>Diagnosis</title><p>. The new species can be distinguished from congeneric species by the: 1) yellowish white abdomen with a dark rhomboid patch; 2) triangular copulatory openings; 3) translucent, thread-like terminal apophysis; 4) fan-shaped median apophysis in prolateral view.</p></tp:treatment-sec><tp:treatment-sec sec-type="description" id="SECID0EITAE"><title>Description</title><p><bold>. Male</bold> (holotype, Figs <xref ref-type="fig" rid="F3">3A, B, D</xref>, <xref ref-type="fig" rid="F4">4D, E</xref>). Total length 3.60. Carapace 1.60 long, 1.00 wide. Abdomen 2.00 long, 1.20 wide. Clypeus 0.10 high. Eye sizes and interdistances: <abbrev xmlns:xlink="http://www.w3.org/1999/xlink" xlink:title="anterior median eye" id="ABBRID0EYTAE" xlink:type="simple">AME</abbrev> 0.13, <abbrev xmlns:xlink="http://www.w3.org/1999/xlink" xlink:title="anterior lateral eye" id="ABBRID0E3TAE" xlink:type="simple">ALE</abbrev> 0.08, <abbrev xmlns:xlink="http://www.w3.org/1999/xlink" xlink:title="posterior median eye" id="ABBRID0EAUAE" xlink:type="simple">PME</abbrev> 0.10, <abbrev xmlns:xlink="http://www.w3.org/1999/xlink" xlink:title="posterior lateral eye" id="ABBRID0EEUAE" xlink:type="simple">PLE</abbrev> 0.09, <abbrev xmlns:xlink="http://www.w3.org/1999/xlink" xlink:title="anterior median eye" id="ABBRID0EIUAE" xlink:type="simple">AME</abbrev>-<abbrev xmlns:xlink="http://www.w3.org/1999/xlink" xlink:title="anterior median eye" id="ABBRID0EMUAE" xlink:type="simple">AME</abbrev> 0.13, <abbrev xmlns:xlink="http://www.w3.org/1999/xlink" xlink:title="anterior median eye" id="ABBRID0EQUAE" xlink:type="simple">AME</abbrev>-<abbrev xmlns:xlink="http://www.w3.org/1999/xlink" xlink:title="anterior lateral eye" id="ABBRID0EUUAE" xlink:type="simple">ALE</abbrev> 0.45, <abbrev xmlns:xlink="http://www.w3.org/1999/xlink" xlink:title="posterior median eye" id="ABBRID0EYUAE" xlink:type="simple">PME</abbrev>-<abbrev xmlns:xlink="http://www.w3.org/1999/xlink" xlink:title="posterior median eye" id="ABBRID0E3UAE" xlink:type="simple">PME</abbrev> 0.18, <abbrev xmlns:xlink="http://www.w3.org/1999/xlink" xlink:title="posterior median eye" id="ABBRID0EAVAE" xlink:type="simple">PME</abbrev>-<abbrev xmlns:xlink="http://www.w3.org/1999/xlink" xlink:title="posterior lateral eye" id="ABBRID0EEVAE" xlink:type="simple">PLE</abbrev> 0.35, <abbrev xmlns:xlink="http://www.w3.org/1999/xlink" xlink:title="median ocular area" id="ABBRID0EIVAE" xlink:type="simple">MOA</abbrev> length 0.33, anterior width 0.35, posterior width 0.35. Leg measurements: I 3.65 (1.05, 1.30, 0.80, 0.50), II 3.75 (1.05, 1.45, 0.75, 0.50), III 2.25 (0.60, 0.75, 0.45, 0.45), IV 4.15 (1.15, 1.50, 0.90, 0.60). Carapace oval, brown, elevated, cervical groove inconspicuous. Chelicerae brown, seven promarginal teeth. Endites yellow, labium triangular, brown. Sternum triangular, yellowish brown, with pale setae. Legs yellow with brown annulations. Abdomen cylindrical, with pair of lateral tubercles and two vertically arranged tubercles posteriorly, grayish yellow with dark rhomboid patch; venter grayish yellow with large, white patch medially. Spinnerets yellowish brown.</p><fig id="F3" position="float" orientation="portrait"><object-id xmlns:xlink="http://www.w3.org/1999/xlink" content-type="doi" xlink:type="simple">10.3897/zookeys.1072.73345.figure3</object-id><object-id xmlns:xlink="http://www.w3.org/1999/xlink" content-type="arpha" xlink:type="simple">B570A1A9-14B7-58E0-A0A6-6B892402AD4B</object-id><label>Figure 3.</label><caption><p><italic><tp:taxon-name><tp:taxon-name-part taxon-name-part-type="genus" reg="Chorizopes">Chorizopes</tp:taxon-name-part><tp:taxon-name-part taxon-name-part-type="species" reg="yui">yui</tp:taxon-name-part></tp:taxon-name></italic> sp. nov., male palp <bold>A</bold>, <bold>B</bold>, <bold>D</bold> holotype <bold>C</bold> male paratype <named-content xmlns:xlink="http://www.w3.org/1999/xlink" content-type="dwc:institutional_code" xlink:type="simple">IZCAS</named-content>-Ar42513. <bold>A</bold> prolateral view <bold>B</bold> retrolateral view <bold>C</bold> expanded in lactic acid <bold>D</bold> apical view. Scale bars: 0.1mm</p></caption><graphic xmlns:xlink="http://www.w3.org/1999/xlink" xlink:href="zookeys-1072-049-g003.jpg" position="float" orientation="portrait" xlink:type="simple" id="oo_612404.jpg"><uri content-type="original_file" xlink:type="simple">https://binary.pensoft.net/fig/612404</uri></graphic></fig><p>Palp (Fig. <xref ref-type="fig" rid="F3">3</xref>): paracybium flattened; median apophysis fan-shaped in prolateral view, with two lamellar spurs (see arrows in Fig. <xref ref-type="fig" rid="F3">3C</xref>); embolus length about equal to bulb diameter, curved, slightly flattened; conductor about 4/5 length of bulb diameter in prolateral view; terminal apophysis translucent, slender, curved, length almost equal to that of embolus.</p><p><bold>Female</bold> (paratype <named-content xmlns:xlink="http://www.w3.org/1999/xlink" content-type="dwc:institutional_code" xlink:type="simple">IZCAS</named-content>-Ar42514, Fig. <xref ref-type="fig" rid="F4">4A–C, F, G</xref>). Total length 6.50. Carapace 2.10 long, 1.40 wide. Abdomen 4.70 long, 2.60 wide. Clypeus 0.13 high. Eye sizes and interdistances: <abbrev xmlns:xlink="http://www.w3.org/1999/xlink" xlink:title="anterior median eye" id="ABBRID0EOXAE" xlink:type="simple">AME</abbrev> 0.13, <abbrev xmlns:xlink="http://www.w3.org/1999/xlink" xlink:title="anterior lateral eye" id="ABBRID0ESXAE" xlink:type="simple">ALE</abbrev> 0.08, <abbrev xmlns:xlink="http://www.w3.org/1999/xlink" xlink:title="posterior median eye" id="ABBRID0EWXAE" xlink:type="simple">PME</abbrev> 0.09, <abbrev xmlns:xlink="http://www.w3.org/1999/xlink" xlink:title="posterior lateral eye" id="ABBRID0E1XAE" xlink:type="simple">PLE</abbrev> 0.10, <abbrev xmlns:xlink="http://www.w3.org/1999/xlink" xlink:title="anterior median eye" id="ABBRID0E5XAE" xlink:type="simple">AME</abbrev>-<abbrev xmlns:xlink="http://www.w3.org/1999/xlink" xlink:title="anterior median eye" id="ABBRID0ECYAE" xlink:type="simple">AME</abbrev> 0.20, <abbrev xmlns:xlink="http://www.w3.org/1999/xlink" xlink:title="anterior median eye" id="ABBRID0EGYAE" xlink:type="simple">AME</abbrev>-<abbrev xmlns:xlink="http://www.w3.org/1999/xlink" xlink:title="anterior lateral eye" id="ABBRID0EKYAE" xlink:type="simple">ALE</abbrev> 0.53, <abbrev xmlns:xlink="http://www.w3.org/1999/xlink" xlink:title="posterior median eye" id="ABBRID0EOYAE" xlink:type="simple">PME</abbrev>-<abbrev xmlns:xlink="http://www.w3.org/1999/xlink" xlink:title="posterior median eye" id="ABBRID0ESYAE" xlink:type="simple">PME</abbrev> 0.25, <abbrev xmlns:xlink="http://www.w3.org/1999/xlink" xlink:title="posterior median eye" id="ABBRID0EWYAE" xlink:type="simple">PME</abbrev>-<abbrev xmlns:xlink="http://www.w3.org/1999/xlink" xlink:title="posterior lateral eye" id="ABBRID0E1YAE" xlink:type="simple">PLE</abbrev> 0.73, <abbrev xmlns:xlink="http://www.w3.org/1999/xlink" xlink:title="median ocular area" id="ABBRID0E5YAE" xlink:type="simple">MOA</abbrev> length 0.40, anterior width 0.43, posterior width 0.43. Leg measurements: I 4.70 (1.35, 1.70, 1.05, 0.60), II 4.60 (1.35, 1.65, 1.00, 0.60), III 3.15 (0.85, 1.10, 0.60, 0.60), IV 5.70 (1.60, 2.15, 1.25, 0.70). Habitus like in male, coloration of abdomen slightly paler.</p><fig id="F4" position="float" orientation="portrait"><object-id xmlns:xlink="http://www.w3.org/1999/xlink" content-type="doi" xlink:type="simple">10.3897/zookeys.1072.73345.figure4</object-id><object-id xmlns:xlink="http://www.w3.org/1999/xlink" content-type="arpha" xlink:type="simple">598E8CC6-438B-5336-BDB1-A2D3D226CE31</object-id><label>Figure 4.</label><caption><p><italic><tp:taxon-name><tp:taxon-name-part taxon-name-part-type="genus" reg="Chorizopes">Chorizopes</tp:taxon-name-part><tp:taxon-name-part taxon-name-part-type="species" reg="yui">yui</tp:taxon-name-part></tp:taxon-name></italic> sp. nov. <bold>A–C</bold>, <bold>F</bold>, <bold>G</bold> female paratype <named-content xmlns:xlink="http://www.w3.org/1999/xlink" content-type="dwc:institutional_code" xlink:type="simple">IZCAS</named-content>-Ar42514 <bold>D</bold>, <bold>E</bold> holotype <bold>A</bold> epigyne, ventral view <bold>B</bold> ibid., posterior view <bold>C</bold> vulva, dorsal view <bold>D</bold> habitus, dorsal view <bold>E</bold> ibid., lateral view <bold>F</bold> ibid., dorsal view <bold>G</bold> ibid., ventral view. Scale bars: 0.1mm (<bold>A–C</bold>); 1mm (<bold>D–G</bold>)</p></caption><graphic xmlns:xlink="http://www.w3.org/1999/xlink" xlink:href="zookeys-1072-049-g004.jpg" position="float" orientation="portrait" xlink:type="simple" id="oo_612405.jpg"><uri content-type="original_file" xlink:type="simple">https://binary.pensoft.net/fig/612405</uri></graphic></fig><p>Epigyne (Fig. <xref ref-type="fig" rid="F4">4A–C</xref>): about 1.1 times wider than long; scape about four times wider than long, strongly rebordered; copulatory openings triangular, located posteriorly; copulatory ducts short, twisted; spermathecae ovoid, touching each other.</p></tp:treatment-sec><tp:treatment-sec sec-type="variation" id="SECID0EA2AE"><title>Variation</title><p>. Total length: ♂♂ 2.90–3.60; ♀♀ 6.00–6.50.</p></tp:treatment-sec><tp:treatment-sec sec-type="distribution" id="SECID0EF2AE"><title>Distribution</title><p>. China (Yunnan).</p></tp:treatment-sec></tp:taxon-treatment>
