# Supplementary material for: Nine new species of the spider family Araneidae (Arachnida, Araneae) from Xishuangbanna, Yunnan, China
Source: Zookeys. 2021 Nov 19;1072:49–81. doi: 10.3897/zookeys.1072.73345 (PMC8626412; doi:10.3897/zookeys.1072.73345)
Supplement: XML Treatment for Chorizopesoides [file zookeys.1072.73345-treatment5.xml]

<!DOCTYPE tp:taxon-treatment
  PUBLIC "-//TaxonX//DTD Taxonomic Treatment Publishing DTD v0 20100105//EN" "tax-treatment-NSO.dtd">
<tp:taxon-treatment xmlns:tp="http://www.plazi.org/taxpub"><tp:treatment-meta><kwd-group><label>Taxon classification</label><kwd>
                <named-content content-type="kingdom">Animalia</named-content>
              </kwd><kwd>
                <named-content content-type="order">Araneae</named-content>
              </kwd><kwd>
                <named-content content-type="family">Araneidae</named-content>
              </kwd></kwd-group><mixed-citation publication-type="journal"><person-group><name><surname>Mi</surname><given-names>Xiaoqi</given-names></name><name><surname>Li</surname><given-names>Shuqiang</given-names></name></person-group><article-title>Nine new species of the spider family <tp:taxon-name><tp:taxon-name-part taxon-name-part-type="family">Araneidae</tp:taxon-name-part></tp:taxon-name> (<tp:taxon-name><tp:taxon-name-part taxon-name-part-type="class">Arachnida</tp:taxon-name-part></tp:taxon-name>, <tp:taxon-name><tp:taxon-name-part taxon-name-part-type="order">Araneae</tp:taxon-name-part></tp:taxon-name>) from Xishuangbanna, Yunnan, China</article-title><source>Zookeys</source><day>19</day><month>11</month><year>2021</year><volume>1072</volume><fpage>49</fpage><lpage>81</lpage><pub-id pub-id-type="doi">10.3897/zookeys.1072.73345</pub-id></mixed-citation></tp:treatment-meta><tp:nomenclature><label>Genus</label><tp:taxon-name>
              <object-id xmlns:xlink="http://www.w3.org/1999/xlink" content-type="arpha" xlink:type="simple">0175E9A5-0187-5CBA-A102-C3E52BF4F809</object-id>
              <tp:taxon-name-part taxon-name-part-type="genus" reg="Chorizopesoides">Chorizopesoides</tp:taxon-name-part>
            </tp:taxon-name><tp:taxon-authority>Mi &amp; Wang, 2018</tp:taxon-authority><tp:nomenclature-citation-list><tp:nomenclature-citation><tp:taxon-name>
                  <tp:taxon-name-part taxon-name-part-type="genus" reg="Chorizopesoides">Chorizopesoides</tp:taxon-name-part>
                </tp:taxon-name><comment>: <xref ref-type="bibr" rid="B8">Mi and Wang 2018</xref>: 82</comment></tp:nomenclature-citation></tp:nomenclature-citation-list></tp:nomenclature><tp:treatment-sec sec-type="type species" id="SECID0EZ3AE"><title>Type species</title><p><italic><tp:taxon-name><tp:taxon-name-part taxon-name-part-type="genus" reg="Chorizopes">Chorizopes</tp:taxon-name-part><tp:taxon-name-part taxon-name-part-type="species" reg="wulingensis">wulingensis</tp:taxon-name-part></tp:taxon-name></italic> Yin, Wang and Xie, 1994 from Hunan, China</p></tp:treatment-sec><tp:treatment-sec sec-type="comments" id="SECID0EK4AE"><title>Comments</title><p>. The only two species that have been described in this genus were both recorded from China (<xref ref-type="bibr" rid="B18">WSC 2021</xref>).</p></tp:treatment-sec><ref-list><ref id="B8"><mixed-citation xmlns:xlink="http://www.w3.org/1999/xlink" xlink:type="simple"><person-group><name name-style="western"><surname>Mi</surname><given-names>X</given-names></name><name name-style="western"><surname>Wang</surname><given-names>C</given-names></name></person-group> (<year>2018</year>) <article-title><italic><tp:taxon-name><tp:taxon-name-part taxon-name-part-type="genus">Chorizopesoides</tp:taxon-name-part></tp:taxon-name></italic>, a new genus of orb-weaver spider from China (<tp:taxon-name><tp:taxon-name-part taxon-name-part-type="order">Araneae</tp:taxon-name-part></tp:taxon-name>: <tp:taxon-name><tp:taxon-name-part taxon-name-part-type="family">Araneidae</tp:taxon-name-part></tp:taxon-name>).</article-title><source>Oriental Insects</source><volume>52</volume>(<issue>1</issue>): <fpage>79</fpage>–<lpage>87</lpage>. <ext-link xlink:type="simple" ext-link-type="doi" xlink:href="10.1080/00305316.2017.1347843">https://doi.org/10.1080/00305316.2017.1347843</ext-link></mixed-citation></ref><ref id="B18"><mixed-citation xmlns:xlink="http://www.w3.org/1999/xlink" xlink:type="simple"><institution xlink:type="simple">WSC</institution> (<year>2021</year>) World Spider Catalog. version 22.5. Natural History Museum Bern. <ext-link xlink:type="simple" ext-link-type="doi" xlink:href="10.24436/2">https://doi.org/10.24436/2</ext-link> [accessed on 2021-8-20]</mixed-citation></ref></ref-list></tp:taxon-treatment>
