# Supplementary material for: Nine new species of the spider family Araneidae (Arachnida, Araneae) from Xishuangbanna, Yunnan, China
Source: Zookeys. 2021 Nov 19;1072:49–81. doi: 10.3897/zookeys.1072.73345 (PMC8626412; doi:10.3897/zookeys.1072.73345)
Supplement: XML Treatment for Chorizopesoides guoi [file zookeys.1072.73345-treatment6.xml]

<!DOCTYPE tp:taxon-treatment
  PUBLIC "-//TaxonX//DTD Taxonomic Treatment Publishing DTD v0 20100105//EN" "tax-treatment-NSO.dtd">
<tp:taxon-treatment xmlns:tp="http://www.plazi.org/taxpub"><tp:treatment-meta><kwd-group><label>Taxon classification</label><kwd>
                <named-content content-type="kingdom">Animalia</named-content>
              </kwd><kwd>
                <named-content content-type="order">Araneae</named-content>
              </kwd><kwd>
                <named-content content-type="family">Araneidae</named-content>
              </kwd></kwd-group><mixed-citation publication-type="journal"><person-group><name><surname>Mi</surname><given-names>Xiaoqi</given-names></name><name><surname>Li</surname><given-names>Shuqiang</given-names></name></person-group><article-title>Nine new species of the spider family <tp:taxon-name><tp:taxon-name-part taxon-name-part-type="family">Araneidae</tp:taxon-name-part></tp:taxon-name> (<tp:taxon-name><tp:taxon-name-part taxon-name-part-type="class">Arachnida</tp:taxon-name-part></tp:taxon-name>, <tp:taxon-name><tp:taxon-name-part taxon-name-part-type="order">Araneae</tp:taxon-name-part></tp:taxon-name>) from Xishuangbanna, Yunnan, China</article-title><source>Zookeys</source><day>19</day><month>11</month><year>2021</year><volume>1072</volume><fpage>49</fpage><lpage>81</lpage><pub-id pub-id-type="doi">10.3897/zookeys.1072.73345</pub-id></mixed-citation></tp:treatment-meta><tp:nomenclature><tp:taxon-name>
              <object-id xmlns:xlink="http://www.w3.org/1999/xlink" content-type="arpha" xlink:type="simple">4E097BE2-0A25-5EC6-BB80-7B619433C73F</object-id>
              <tp:taxon-name-part taxon-name-part-type="genus" reg="Chorizopesoides">Chorizopesoides</tp:taxon-name-part>
              <tp:taxon-name-part taxon-name-part-type="species" reg="guoi">guoi</tp:taxon-name-part>
              <object-id xmlns:xlink="http://www.w3.org/1999/xlink" content-type="zoobank" xlink:type="simple">http://zoobank.org/18783528-2199-4DDB-9168-3FED612331CA</object-id>
            </tp:taxon-name><tp:taxon-status xmlns:xlink="http://www.w3.org/1999/xlink" xlink:type="simple">sp. nov.</tp:taxon-status><xref ref-type="fig" rid="F5">Figs 5</xref><xref ref-type="fig" rid="F6">, 6</xref><xref ref-type="fig" rid="F20">, 20B</xref></tp:nomenclature><tp:treatment-sec sec-type="type material" id="SECID0EI6AE"><title>Type material</title><p><bold>. Holotype.</bold> ♂ (<named-content xmlns:xlink="http://www.w3.org/1999/xlink" content-type="dwc:institutional_code" xlink:type="simple">IZCAS</named-content>-Ar42520), China: Yunnan, Xishuangbanna, Mengla County, Menglun Town, Menglun Nature Reserve, primary tropical seasonal rainforest (<named-content xmlns:xlink="http://www.w3.org/1999/xlink" content-type="dwc:verbatimCoordinates" xlink:type="simple"><named-content content-type="geo-json" specific-use="{&#34;type&#34;:&#34;Point&#34;,&#34;coordinates&#34;:[101.275000,21.917333]}" id="NCID0EX6AE" xlink:type="simple">21°55.04'N, 101°16.50'E</named-content></named-content>, ca 560 m), 22.VII.2007, G. Zheng leg. <bold><italic>Paratypes</italic></bold>: 2♂3♀ (<named-content xmlns:xlink="http://www.w3.org/1999/xlink" content-type="dwc:institutional_code" xlink:type="simple">IZCAS</named-content>-Ar42521–42525), same data as holotype; 1♀ (<named-content xmlns:xlink="http://www.w3.org/1999/xlink" content-type="dwc:institutional_code" xlink:type="simple">IZCAS</named-content>-Ar42526), primary tropical seasonal rainforest (<named-content xmlns:xlink="http://www.w3.org/1999/xlink" content-type="dwc:verbatimCoordinates" xlink:type="simple"><named-content content-type="geo-json" specific-use="{&#34;type&#34;:&#34;Point&#34;,&#34;coordinates&#34;:[101.204667,21.957167]}" id="NCID0ELAAG" xlink:type="simple">21°57.43'N, 101°12.28'E</named-content></named-content>, ca 792 m), 1–15.VI.2007, G. Zheng leg.; 1♂1♀ (<named-content xmlns:xlink="http://www.w3.org/1999/xlink" content-type="dwc:institutional_code" xlink:type="simple">IZCAS</named-content>-Ar42527–42528), secondary tropical seasonal moist forest (<named-content xmlns:xlink="http://www.w3.org/1999/xlink" content-type="dwc:verbatimCoordinates" xlink:type="simple"><named-content content-type="geo-json" specific-use="{&#34;type&#34;:&#34;Point&#34;,&#34;coordinates&#34;:[101.282333,21.912000]}" id="NCID0EXAAG" xlink:type="simple">21°54.72'N, 101°16.94'E</named-content></named-content>, ca 650 m), 27.VII.2007, G. Zheng leg.; 3♂2♀ (<named-content xmlns:xlink="http://www.w3.org/1999/xlink" content-type="dwc:institutional_code" xlink:type="simple">IZCAS</named-content>-Ar42529–42533), secondary tropical seasonal moist forest (<named-content xmlns:xlink="http://www.w3.org/1999/xlink" content-type="dwc:verbatimCoordinates" xlink:type="simple"><named-content content-type="geo-json" specific-use="{&#34;type&#34;:&#34;Point&#34;,&#34;coordinates&#34;:[101.283500,21.910167]}" id="NCID0EDBAG" xlink:type="simple">21°54.61'N, 101°17.01'E</named-content></named-content>, ca 630 m), 28.VII.2007, G. Zheng leg.</p></tp:treatment-sec><tp:treatment-sec sec-type="material" id="SECID0EIBAG"><title>Other material examined</title><p>. 1♀ (<named-content xmlns:xlink="http://www.w3.org/1999/xlink" content-type="dwc:institutional_code" xlink:type="simple">IZCAS</named-content>-Ar42534), Xishuangbanna Tropical Botanical Garden, eastern part (<named-content xmlns:xlink="http://www.w3.org/1999/xlink" content-type="dwc:verbatimCoordinates" xlink:type="simple"><named-content content-type="geo-json" specific-use="{&#34;type&#34;:&#34;Point&#34;,&#34;coordinates&#34;:[101.272667,21.901167]}" id="NCID0EVBAG" xlink:type="simple">21°54.07'N, 101°16.36'E</named-content></named-content>, ca 540 m), 16.VII.2018, X. Mi leg.; 1♀ (<named-content xmlns:xlink="http://www.w3.org/1999/xlink" content-type="dwc:institutional_code" xlink:type="simple">IZCAS</named-content>-Ar42535), Xishuangbanna Tropical Botanical Garden, vine garden (<named-content xmlns:xlink="http://www.w3.org/1999/xlink" content-type="dwc:verbatimCoordinates" xlink:type="simple"><named-content content-type="geo-json" specific-use="{&#34;type&#34;:&#34;Point&#34;,&#34;coordinates&#34;:[101.262167,21.929333]}" id="NCID0EBCAG" xlink:type="simple">21°55.76'N, 101°15.73'E</named-content></named-content>, ca 490 m), 17.VII.2018, night, X. Mi leg.; 1♀ (<named-content xmlns:xlink="http://www.w3.org/1999/xlink" content-type="dwc:institutional_code" xlink:type="simple">IZCAS</named-content>-Ar42536), G213 roadside near 68 km (<named-content xmlns:xlink="http://www.w3.org/1999/xlink" content-type="dwc:verbatimCoordinates" xlink:type="simple"><named-content content-type="geo-json" specific-use="{&#34;type&#34;:&#34;Point&#34;,&#34;coordinates&#34;:[101.279833,21.897000]}" id="NCID0ENCAG" xlink:type="simple">21°53.82'N, 101°16.79'E</named-content></named-content>, ca 620 m), 27.VII.2018, X. Mi leg.</p></tp:treatment-sec><tp:treatment-sec sec-type="material" id="SECID0ESCAG"><title>Comparative material</title><p>. <italic><tp:taxon-name><tp:taxon-name-part taxon-name-part-type="genus" reg="Chorizopesoides">Chorizopesoides</tp:taxon-name-part><tp:taxon-name-part taxon-name-part-type="species" reg="wulingensis">wulingensis</tp:taxon-name-part></tp:taxon-name></italic>, <bold><italic>Holotype</italic></bold> ♀, CHINA: Hunan, Sangzhi County, Nanmuping, 17.XIII.1984, J.F. Wang leg. (Fig. <xref ref-type="fig" rid="F7">7</xref>)</p></tp:treatment-sec><tp:treatment-sec sec-type="etymology" id="SECID0EKDAG"><title>Etymology</title><p>. The species is named after Professor Guo Zheng, one of the collectors of the type specimens; noun (name) in genitive case.</p></tp:treatment-sec><tp:treatment-sec sec-type="diagnosis" id="SECID0EPDAG"><title>Diagnosis</title><p>. The new species resembles <italic><tp:taxon-name><tp:taxon-name-part taxon-name-part-type="genus" reg="Chorizopesoides">C.</tp:taxon-name-part><tp:taxon-name-part taxon-name-part-type="species" reg="wulingensis">wulingensis</tp:taxon-name-part></tp:taxon-name></italic> and <italic><tp:taxon-name><tp:taxon-name-part taxon-name-part-type="genus" reg="Chorizopesoides">C.</tp:taxon-name-part><tp:taxon-name-part taxon-name-part-type="species" reg="annasestakovae">annasestakovae</tp:taxon-name-part></tp:taxon-name></italic> sp. nov. in appearance, but females can be distinguished from both by the: 1) copulatory ducts spirally coiled vs. circular (Fig. <xref ref-type="fig" rid="F7">7C</xref>; <xref ref-type="bibr" rid="B8">Mi and Wang, 2018</xref>: fig. 3E); 2) pale abdomen with distinct black stripes vs. dark brown abdomen with indistinct stripes; 3) pale cephalon behind eyes vs. dark cephalon with two small, pale spots (Fig. <xref ref-type="fig" rid="F7">7D</xref>) or without spots (<xref ref-type="bibr" rid="B8">Mi and Wang, 2018</xref>: fig. 1C). From <italic><tp:taxon-name><tp:taxon-name-part taxon-name-part-type="genus" reg="Chorizopesoides">C.</tp:taxon-name-part><tp:taxon-name-part taxon-name-part-type="species" reg="wulingensis">wulingensis</tp:taxon-name-part></tp:taxon-name></italic> by the: 1) scape shorter than half a spermatheca diameter vs. longer than half a spermatheca diameter (Fig. <xref ref-type="fig" rid="F7">7</xref>); 2) median plate narrower than a spermatheca diameter vs. wider than a spermatheca diameter (Fig. <xref ref-type="fig" rid="F7">7</xref>); it can be distinguished from <italic><tp:taxon-name><tp:taxon-name-part taxon-name-part-type="genus" reg="Chorizopesoides">C.</tp:taxon-name-part><tp:taxon-name-part taxon-name-part-type="species" reg="annasestakovae">annasestakovae</tp:taxon-name-part></tp:taxon-name></italic> sp. nov. by the: 1) scape not concave vs. concave (<xref ref-type="bibr" rid="B8">Mi and Wang, 2018</xref>: fig. 3D–E); 2) shape of the epigyne wider than long vs. as long as wide; 3) palpal tibia wider than long with a cluster of macrosetae vs. as long as tibia width without conspicuous macrosetae (<xref ref-type="bibr" rid="B8">Mi and Wang, 2018</xref>: fig. 3A, C); 4) tegulum triangularly elongated (retrolateral view) vs. not so elongated and rounder (<xref ref-type="bibr" rid="B8">Mi and Wang, 2018</xref>: fig. 3C); 5) median apophysis slender, two times longer than wide vs. shorter and higher (<xref ref-type="bibr" rid="B8">Mi and Wang, 2018</xref>: fig. 3A); 6) tip of the embolus extending beyond the edge of the tegulum (apical view) vs. shorter embolus, not reaching the edge of the tegulum (<xref ref-type="bibr" rid="B8">Mi and Wang, 2018</xref>: fig. 3B).</p></tp:treatment-sec><tp:treatment-sec sec-type="description" id="SECID0ENGAG"><title>Description</title><p><bold>. Male</bold> (holotype, Figs <xref ref-type="fig" rid="F5">5A, B</xref>, <xref ref-type="fig" rid="F6">6D, E</xref>, <xref ref-type="fig" rid="F20">20B</xref>). Total length 2.90. Carapace 1.60 long, 0.95 wide. Abdomen 1.65 long, 1.40 wide. Clypeus 0.18 high. Eye sizes and interdistances: <abbrev xmlns:xlink="http://www.w3.org/1999/xlink" xlink:title="anterior median eye" id="ABBRID0EBHAG" xlink:type="simple">AME</abbrev> 0.13, <abbrev xmlns:xlink="http://www.w3.org/1999/xlink" xlink:title="anterior lateral eye" id="ABBRID0EFHAG" xlink:type="simple">ALE</abbrev> 0.08, <abbrev xmlns:xlink="http://www.w3.org/1999/xlink" xlink:title="posterior median eye" id="ABBRID0EJHAG" xlink:type="simple">PME</abbrev> 0.10, <abbrev xmlns:xlink="http://www.w3.org/1999/xlink" xlink:title="posterior lateral eye" id="ABBRID0ENHAG" xlink:type="simple">PLE</abbrev> 0.08, <abbrev xmlns:xlink="http://www.w3.org/1999/xlink" xlink:title="anterior median eye" id="ABBRID0ERHAG" xlink:type="simple">AME</abbrev>-<abbrev xmlns:xlink="http://www.w3.org/1999/xlink" xlink:title="anterior median eye" id="ABBRID0EVHAG" xlink:type="simple">AME</abbrev> 0.13, <abbrev xmlns:xlink="http://www.w3.org/1999/xlink" xlink:title="anterior median eye" id="ABBRID0EZHAG" xlink:type="simple">AME</abbrev>-<abbrev xmlns:xlink="http://www.w3.org/1999/xlink" xlink:title="anterior lateral eye" id="ABBRID0E4HAG" xlink:type="simple">ALE</abbrev> 0.40, <abbrev xmlns:xlink="http://www.w3.org/1999/xlink" xlink:title="posterior median eye" id="ABBRID0EBIAG" xlink:type="simple">PME</abbrev>-<abbrev xmlns:xlink="http://www.w3.org/1999/xlink" xlink:title="posterior median eye" id="ABBRID0EFIAG" xlink:type="simple">PME</abbrev> 0.25, <abbrev xmlns:xlink="http://www.w3.org/1999/xlink" xlink:title="posterior median eye" id="ABBRID0EJIAG" xlink:type="simple">PME</abbrev>-<abbrev xmlns:xlink="http://www.w3.org/1999/xlink" xlink:title="posterior lateral eye" id="ABBRID0ENIAG" xlink:type="simple">PLE</abbrev> 0.43, <abbrev xmlns:xlink="http://www.w3.org/1999/xlink" xlink:title="median ocular area" id="ABBRID0ERIAG" xlink:type="simple">MOA</abbrev> length 0.30, anterior width 0.33, posterior width 0.43. Leg measurements: I 3.41 (0.95, 1.13, 0.80, 0.53), II 3.46 (0.90, 1.15, 0.88, 0.53), III 2.40 (0.70, 0.80, 0.50, 0.40), IV 3.29 (0.95, 1.13, 0.73, 0.48). Carapace rectangular, dark brown, with sparse, pale setae, cervical groove obvious. Chelicerae dark brown, five promarginal teeth. Endites wider than long, dark brown basally, paler distally, labium wider than long, triangular, dark brown. Sternum triangular, dark brown, paler medially. Legs yellow with brown annulations. Abdomen about 1.2 times longer than wide, with three pairs of lateral tubercles and three vertical caudal tubercles, dorsum grayish black with lots of brown sigilla; venter grayish black. Spinnerets yellowish brown.</p><fig id="F5" position="float" orientation="portrait"><object-id xmlns:xlink="http://www.w3.org/1999/xlink" content-type="doi" xlink:type="simple">10.3897/zookeys.1072.73345.figure5</object-id><object-id xmlns:xlink="http://www.w3.org/1999/xlink" content-type="arpha" xlink:type="simple">506074E2-53C2-53A6-88EE-8928074AD2A8</object-id><label>Figure 5.</label><caption><p><italic><tp:taxon-name><tp:taxon-name-part taxon-name-part-type="genus" reg="Chorizopesoides">Chorizopesoides</tp:taxon-name-part><tp:taxon-name-part taxon-name-part-type="species" reg="guoi">guoi</tp:taxon-name-part></tp:taxon-name></italic> sp. nov., holotype, male palp <bold>A</bold> prolateral view <bold>B</bold> retrolateral view (embolus broken). Scale bars: 0.1mm</p></caption><graphic xmlns:xlink="http://www.w3.org/1999/xlink" xlink:href="zookeys-1072-049-g005.jpg" position="float" orientation="portrait" xlink:type="simple" id="oo_612406.jpg"><uri content-type="original_file" xlink:type="simple">https://binary.pensoft.net/fig/612406</uri></graphic></fig><p>Palp (Figs <xref ref-type="fig" rid="F5">5</xref>, <xref ref-type="fig" rid="F20">20B</xref>): tibia with a cluster of macrosetae (approx. 12) distal-dorsally, macrosetae about 1.5 times length of tibia; median apophysis about 1/2 length of bulb diameter in apical view, distal end pointed; embolus extremely long, slender, more than two times length of bulb diameter; terminal apophysis membranous, equal in length to embolus; conductor membranous, shorter than median apophysis in prolateral view.</p><p><bold>Female</bold> (paratype <named-content xmlns:xlink="http://www.w3.org/1999/xlink" content-type="dwc:institutional_code" xlink:type="simple">IZCAS</named-content>-Ar42521, Fig. <xref ref-type="fig" rid="F6">6A–C, E, F</xref>). Total length 3.55. Carapace 1.75 long, 1.40 wide. Abdomen 2.00 long, 1.75 wide. Clypeus 0.15 high. Eye sizes and interdistances: <abbrev xmlns:xlink="http://www.w3.org/1999/xlink" xlink:title="anterior median eye" id="ABBRID0EHKAG" xlink:type="simple">AME</abbrev> 0.13, <abbrev xmlns:xlink="http://www.w3.org/1999/xlink" xlink:title="anterior lateral eye" id="ABBRID0ELKAG" xlink:type="simple">ALE</abbrev> 0.08, <abbrev xmlns:xlink="http://www.w3.org/1999/xlink" xlink:title="posterior median eye" id="ABBRID0EPKAG" xlink:type="simple">PME</abbrev> 0.10, <abbrev xmlns:xlink="http://www.w3.org/1999/xlink" xlink:title="posterior lateral eye" id="ABBRID0ETKAG" xlink:type="simple">PLE</abbrev> 0.08, <abbrev xmlns:xlink="http://www.w3.org/1999/xlink" xlink:title="anterior median eye" id="ABBRID0EXKAG" xlink:type="simple">AME</abbrev>-<abbrev xmlns:xlink="http://www.w3.org/1999/xlink" xlink:title="anterior median eye" id="ABBRID0E2KAG" xlink:type="simple">AME</abbrev> 0.15, <abbrev xmlns:xlink="http://www.w3.org/1999/xlink" xlink:title="anterior median eye" id="ABBRID0E6KAG" xlink:type="simple">AME</abbrev>-<abbrev xmlns:xlink="http://www.w3.org/1999/xlink" xlink:title="anterior lateral eye" id="ABBRID0EDLAG" xlink:type="simple">ALE</abbrev> 0.45, <abbrev xmlns:xlink="http://www.w3.org/1999/xlink" xlink:title="posterior median eye" id="ABBRID0EHLAG" xlink:type="simple">PME</abbrev>-<abbrev xmlns:xlink="http://www.w3.org/1999/xlink" xlink:title="posterior median eye" id="ABBRID0ELLAG" xlink:type="simple">PME</abbrev> 0.25, <abbrev xmlns:xlink="http://www.w3.org/1999/xlink" xlink:title="posterior median eye" id="ABBRID0EPLAG" xlink:type="simple">PME</abbrev>-<abbrev xmlns:xlink="http://www.w3.org/1999/xlink" xlink:title="posterior lateral eye" id="ABBRID0ETLAG" xlink:type="simple">PLE</abbrev> 0.48, <abbrev xmlns:xlink="http://www.w3.org/1999/xlink" xlink:title="median ocular area" id="ABBRID0EXLAG" xlink:type="simple">MOA</abbrev> length 0.30, anterior width 0.30, posterior width 0.40. Leg measurements: I 3.31 (0.90, 1.10, 0.78, 0.53), II 3.19 (0.88, 1.08, 0.75, 0.48), III 2.46 (0.70, 0.83, 0.48, 0.45), IV 3.45 (1.00, 1.25, 0.75, 0.45). Habitus as in male, coloration much paler.</p><fig id="F7" position="float" orientation="portrait"><object-id xmlns:xlink="http://www.w3.org/1999/xlink" content-type="doi" xlink:type="simple">10.3897/zookeys.1072.73345.figure7</object-id><object-id xmlns:xlink="http://www.w3.org/1999/xlink" content-type="arpha" xlink:type="simple">41EB0864-C8F4-5B3B-AAE9-FCBCFC476F17</object-id><label>Figure 7.</label><caption><p><italic><tp:taxon-name><tp:taxon-name-part taxon-name-part-type="genus" reg="Chorizopesoides">Chorizopesoides</tp:taxon-name-part><tp:taxon-name-part taxon-name-part-type="species" reg="wulingensis">wulingensis</tp:taxon-name-part></tp:taxon-name></italic>, holotype <bold>A</bold> epigyne, ventral view <bold>B</bold> ibid., posterior view <bold>C</bold> vulva, dorsal view <bold>D</bold> habitus, dorsal view <bold>E</bold> ibid., ventral view. Scale bars: 0.1mm (<bold>A–C</bold>); 1mm (<bold>D, E</bold>)</p></caption><graphic xmlns:xlink="http://www.w3.org/1999/xlink" xlink:href="zookeys-1072-049-g006.jpg" position="float" orientation="portrait" xlink:type="simple" id="oo_612407.jpg"><uri content-type="original_file" xlink:type="simple">https://binary.pensoft.net/fig/612407</uri></graphic></fig><fig id="F6" position="float" orientation="portrait"><object-id xmlns:xlink="http://www.w3.org/1999/xlink" content-type="doi" xlink:type="simple">10.3897/zookeys.1072.73345.figure6</object-id><object-id xmlns:xlink="http://www.w3.org/1999/xlink" content-type="arpha" xlink:type="simple">9B8FBBE8-7C26-5C3C-8FD7-82F9BCE1B568</object-id><label>Figure 6.</label><caption><p><italic><tp:taxon-name><tp:taxon-name-part taxon-name-part-type="genus" reg="Chorizopesoides">Chorizopesoides</tp:taxon-name-part><tp:taxon-name-part taxon-name-part-type="species" reg="guoi">guoi</tp:taxon-name-part></tp:taxon-name></italic> sp. nov. <bold>A–C, E, F</bold> female paratype <named-content xmlns:xlink="http://www.w3.org/1999/xlink" content-type="dwc:institutional_code" xlink:type="simple">IZCAS</named-content>-Ar42521 <bold>D, E</bold> holotype <bold>A</bold> epigyne, ventral view <bold>B</bold> ibid., posterior view <bold>C</bold> vulva, dorsal view <bold>D</bold> habitus, dorsal view <bold>E</bold> ibid., lateral view <bold>F</bold> habitus, dorsal view <bold>G</bold> ibid., ventral view. Scale bars: 0.1mm (<bold>A–C</bold>); 1mm (<bold>D–G</bold>)</p></caption><graphic xmlns:xlink="http://www.w3.org/1999/xlink" xlink:href="zookeys-1072-049-g007.jpg" position="float" orientation="portrait" xlink:type="simple" id="oo_612408.jpg"><uri content-type="original_file" xlink:type="simple">https://binary.pensoft.net/fig/612408</uri></graphic></fig></tp:treatment-sec><tp:treatment-sec sec-type="Epigyne" id="SECID0ETOAG"><title>Epigyne</title><p>(Fig. <xref ref-type="fig" rid="F6">6A–C</xref>): about two times wider than long, scape shorter than half a spermatheca diameter; copulatory openings concave, located at lateral side of posterior surface; copulatory ducts long, coiled 720°; spermathecae globular, touching each other.</p></tp:treatment-sec><tp:treatment-sec sec-type="variation" id="SECID0E4OAG"><title>Variation</title><p>. Total length: ♂♂ 2.55–3.05; ♀♀ 3.25–4.85.</p></tp:treatment-sec><tp:treatment-sec sec-type="distribution" id="SECID0ECPAG"><title>Distribution</title><p>. China (Yunnan).</p></tp:treatment-sec><tp:treatment-sec><!--Section generated to contain objects referenced in tp:taxon-treatment.--><fig id="F20" position="float" orientation="portrait"><object-id xmlns:xlink="http://www.w3.org/1999/xlink" content-type="doi" xlink:type="simple">10.3897/zookeys.1072.73345.figure20</object-id><object-id xmlns:xlink="http://www.w3.org/1999/xlink" content-type="arpha" xlink:type="simple">F919B62B-8A1A-559C-A358-C47B4EF2613A</object-id><label>Figure 20.</label><caption><p>Male palps, apical view <bold>A</bold><italic><tp:taxon-name><tp:taxon-name-part taxon-name-part-type="genus" reg="Acusilas">Acusilas</tp:taxon-name-part><tp:taxon-name-part taxon-name-part-type="species" reg="tongi">tongi</tp:taxon-name-part></tp:taxon-name></italic> sp. nov. <bold>B</bold><italic><tp:taxon-name><tp:taxon-name-part taxon-name-part-type="genus" reg="Chorizopesoides">Chorizopesoides</tp:taxon-name-part><tp:taxon-name-part taxon-name-part-type="species" reg="guoi">guoi</tp:taxon-name-part></tp:taxon-name></italic> sp. nov. <bold>C</bold><italic><tp:taxon-name><tp:taxon-name-part taxon-name-part-type="genus" reg="Deione">Deione</tp:taxon-name-part><tp:taxon-name-part taxon-name-part-type="species" reg="yangi">yangi</tp:taxon-name-part></tp:taxon-name></italic> sp. nov. <bold>D</bold><italic><tp:taxon-name><tp:taxon-name-part taxon-name-part-type="genus" reg="Deione">Deione</tp:taxon-name-part><tp:taxon-name-part taxon-name-part-type="species" reg="lingulata">lingulata</tp:taxon-name-part></tp:taxon-name></italic>. Scale bars: 0.1</p></caption><graphic xmlns:xlink="http://www.w3.org/1999/xlink" xlink:href="zookeys-1072-049-g020.jpg" position="float" orientation="portrait" xlink:type="simple" id="oo_612421.jpg"><uri content-type="original_file" xlink:type="simple">https://binary.pensoft.net/fig/612421</uri></graphic></fig></tp:treatment-sec><ref-list><ref id="B8"><mixed-citation xmlns:xlink="http://www.w3.org/1999/xlink" xlink:type="simple"><person-group><name name-style="western"><surname>Mi</surname><given-names>X</given-names></name><name name-style="western"><surname>Wang</surname><given-names>C</given-names></name></person-group> (<year>2018</year>) <article-title><italic><tp:taxon-name><tp:taxon-name-part taxon-name-part-type="genus">Chorizopesoides</tp:taxon-name-part></tp:taxon-name></italic>, a new genus of orb-weaver spider from China (<tp:taxon-name><tp:taxon-name-part taxon-name-part-type="order">Araneae</tp:taxon-name-part></tp:taxon-name>: <tp:taxon-name><tp:taxon-name-part taxon-name-part-type="family">Araneidae</tp:taxon-name-part></tp:taxon-name>).</article-title><source>Oriental Insects</source><volume>52</volume>(<issue>1</issue>): <fpage>79</fpage>–<lpage>87</lpage>. <ext-link xlink:type="simple" ext-link-type="doi" xlink:href="10.1080/00305316.2017.1347843">https://doi.org/10.1080/00305316.2017.1347843</ext-link></mixed-citation></ref></ref-list></tp:taxon-treatment>
