# Supplementary material for: Nine new species of the spider family Araneidae (Arachnida, Araneae) from Xishuangbanna, Yunnan, China
Source: Zookeys. 2021 Nov 19;1072:49–81. doi: 10.3897/zookeys.1072.73345 (PMC8626412; doi:10.3897/zookeys.1072.73345)
Supplement: XML Treatment for Chorizopesoides annasestakovae [file zookeys.1072.73345-treatment7.xml]

<!DOCTYPE tp:taxon-treatment
  PUBLIC "-//TaxonX//DTD Taxonomic Treatment Publishing DTD v0 20100105//EN" "tax-treatment-NSO.dtd">
<tp:taxon-treatment xmlns:tp="http://www.plazi.org/taxpub"><tp:treatment-meta><kwd-group><label>Taxon classification</label><kwd>
                <named-content content-type="kingdom">Animalia</named-content>
              </kwd><kwd>
                <named-content content-type="order">Araneae</named-content>
              </kwd><kwd>
                <named-content content-type="family">Araneidae</named-content>
              </kwd></kwd-group><mixed-citation publication-type="journal"><person-group><name><surname>Mi</surname><given-names>Xiaoqi</given-names></name><name><surname>Li</surname><given-names>Shuqiang</given-names></name></person-group><article-title>Nine new species of the spider family <tp:taxon-name><tp:taxon-name-part taxon-name-part-type="family">Araneidae</tp:taxon-name-part></tp:taxon-name> (<tp:taxon-name><tp:taxon-name-part taxon-name-part-type="class">Arachnida</tp:taxon-name-part></tp:taxon-name>, <tp:taxon-name><tp:taxon-name-part taxon-name-part-type="order">Araneae</tp:taxon-name-part></tp:taxon-name>) from Xishuangbanna, Yunnan, China</article-title><source>Zookeys</source><day>19</day><month>11</month><year>2021</year><volume>1072</volume><fpage>49</fpage><lpage>81</lpage><pub-id pub-id-type="doi">10.3897/zookeys.1072.73345</pub-id></mixed-citation></tp:treatment-meta><tp:nomenclature><tp:taxon-name>
              <object-id xmlns:xlink="http://www.w3.org/1999/xlink" content-type="arpha" xlink:type="simple">C26532FA-A6A9-56C8-BA86-8B93512A7671</object-id>
              <tp:taxon-name-part taxon-name-part-type="genus" reg="Chorizopesoides">Chorizopesoides</tp:taxon-name-part>
              <tp:taxon-name-part taxon-name-part-type="species" reg="annasestakovae">annasestakovae</tp:taxon-name-part>
              <object-id xmlns:xlink="http://www.w3.org/1999/xlink" content-type="zoobank" xlink:type="simple">http://zoobank.org/DDE89FA3-8775-4EC0-ABDC-05C59F23E69F</object-id>
            </tp:taxon-name><tp:taxon-status xmlns:xlink="http://www.w3.org/1999/xlink" xlink:type="simple">sp. nov.</tp:taxon-status><tp:nomenclature-citation-list><tp:nomenclature-citation><tp:taxon-name>
                  <tp:taxon-name-part taxon-name-part-type="genus" reg="Chorizopesoides">Chorizopesoides</tp:taxon-name-part>
                  <tp:taxon-name-part taxon-name-part-type="species" reg="wulingensis">wulingensis</tp:taxon-name-part>
                </tp:taxon-name><comment>Mi &amp; Wang, 2018: 82, figs 1A–D, 2A–C, 3A–E (misidentified).</comment></tp:nomenclature-citation></tp:nomenclature-citation-list></tp:nomenclature><tp:treatment-sec sec-type="type material" id="SECID0E2QAG"><title>Type material</title><p><bold>. Holotype.</bold> ♂ (<abbrev xmlns:xlink="http://www.w3.org/1999/xlink" xlink:title="Tongren University" id="ABBRID0EDRAG" xlink:type="simple">TRU</abbrev>), China: Guizhou, Qiannan, Libo County, Dotang Township, Yaosuo Village, Bizuo <named-content xmlns:xlink="http://www.w3.org/1999/xlink" content-type="dwc:verbatimCoordinates" xlink:type="simple"><named-content content-type="geo-json" specific-use="{&#34;type&#34;:&#34;Point&#34;,&#34;coordinates&#34;:[108.074500,25.280667]}" id="NCID0EKRAG" xlink:type="simple">(25°16.84'N, 108°4.47'E</named-content></named-content>, ca 601 m), 7–8.VIII.2013, X. Mi &amp; M. Liao leg. (MXQ20130807). <bold><italic>Paratype</italic></bold> 1♀(<abbrev xmlns:xlink="http://www.w3.org/1999/xlink" xlink:title="Tongren University" id="ABBRID0ESRAG" xlink:type="simple">TRU</abbrev>), same data as holotype.</p></tp:treatment-sec><tp:treatment-sec sec-type="etymology" id="SECID0EWRAG"><title>Etymology</title><p>. The specific name comes from Dr. Anna Šestáková, who confirmed the new species; noun (name) in genitive case.</p></tp:treatment-sec><tp:treatment-sec sec-type="diagnosis" id="SECID0E2RAG"><title>Diagnosis</title><p>. See <italic><tp:taxon-name><tp:taxon-name-part taxon-name-part-type="genus" reg="Chorizopesoides">Chorizopesoides</tp:taxon-name-part><tp:taxon-name-part taxon-name-part-type="species" reg="guoi">guoi</tp:taxon-name-part></tp:taxon-name></italic> sp. nov.</p></tp:treatment-sec><tp:treatment-sec sec-type="description" id="SECID0EMSAG"><title>Description</title><p>. See <xref ref-type="bibr" rid="B8">Mi and Wang (2018)</xref>.</p></tp:treatment-sec><tp:treatment-sec sec-type="distribution" id="SECID0EWSAG"><title>Distribution</title><p>. China (Guizhou).</p></tp:treatment-sec><tp:treatment-sec sec-type="comments" id="SECID0E2SAG"><title>Comments</title><p>. Compared to the holotype of <italic><tp:taxon-name><tp:taxon-name-part taxon-name-part-type="genus" reg="Chorizopesoides">C.</tp:taxon-name-part><tp:taxon-name-part taxon-name-part-type="species" reg="wulingensis">wulingensis</tp:taxon-name-part></tp:taxon-name></italic>, the previous description of <italic><tp:taxon-name><tp:taxon-name-part taxon-name-part-type="genus" reg="Chorizopesoides">C.</tp:taxon-name-part><tp:taxon-name-part taxon-name-part-type="species" reg="wulingensis">wulingensis</tp:taxon-name-part></tp:taxon-name></italic> from Libo County, Guizhou by <xref ref-type="bibr" rid="B8">Mi and Wang (2018)</xref> refers to <italic><tp:taxon-name><tp:taxon-name-part taxon-name-part-type="genus" reg="Chorizopesoides">C.</tp:taxon-name-part><tp:taxon-name-part taxon-name-part-type="species" reg="annasestakovae">annasestakovae</tp:taxon-name-part></tp:taxon-name></italic> sp. nov.</p></tp:treatment-sec><ref-list><ref id="B8"><mixed-citation xmlns:xlink="http://www.w3.org/1999/xlink" xlink:type="simple"><person-group><name name-style="western"><surname>Mi</surname><given-names>X</given-names></name><name name-style="western"><surname>Wang</surname><given-names>C</given-names></name></person-group> (<year>2018</year>) <article-title><italic><tp:taxon-name><tp:taxon-name-part taxon-name-part-type="genus">Chorizopesoides</tp:taxon-name-part></tp:taxon-name></italic>, a new genus of orb-weaver spider from China (<tp:taxon-name><tp:taxon-name-part taxon-name-part-type="order">Araneae</tp:taxon-name-part></tp:taxon-name>: <tp:taxon-name><tp:taxon-name-part taxon-name-part-type="family">Araneidae</tp:taxon-name-part></tp:taxon-name>).</article-title><source>Oriental Insects</source><volume>52</volume>(<issue>1</issue>): <fpage>79</fpage>–<lpage>87</lpage>. <ext-link xlink:type="simple" ext-link-type="doi" xlink:href="10.1080/00305316.2017.1347843">https://doi.org/10.1080/00305316.2017.1347843</ext-link></mixed-citation></ref></ref-list></tp:taxon-treatment>
