# Supplementary material for: Nine new species of the spider family Araneidae (Arachnida, Araneae) from Xishuangbanna, Yunnan, China
Source: Zookeys. 2021 Nov 19;1072:49–81. doi: 10.3897/zookeys.1072.73345 (PMC8626412; doi:10.3897/zookeys.1072.73345)
Supplement: XML Treatment for Deione cheni [file zookeys.1072.73345-treatment9.xml]

<!DOCTYPE tp:taxon-treatment
  PUBLIC "-//TaxonX//DTD Taxonomic Treatment Publishing DTD v0 20100105//EN" "tax-treatment-NSO.dtd">
<tp:taxon-treatment xmlns:tp="http://www.plazi.org/taxpub"><tp:treatment-meta><kwd-group><label>Taxon classification</label><kwd>
                <named-content content-type="kingdom">Animalia</named-content>
              </kwd><kwd>
                <named-content content-type="order">Araneae</named-content>
              </kwd><kwd>
                <named-content content-type="family">Araneidae</named-content>
              </kwd></kwd-group><mixed-citation publication-type="journal"><person-group><name><surname>Mi</surname><given-names>Xiaoqi</given-names></name><name><surname>Li</surname><given-names>Shuqiang</given-names></name></person-group><article-title>Nine new species of the spider family <tp:taxon-name><tp:taxon-name-part taxon-name-part-type="family">Araneidae</tp:taxon-name-part></tp:taxon-name> (<tp:taxon-name><tp:taxon-name-part taxon-name-part-type="class">Arachnida</tp:taxon-name-part></tp:taxon-name>, <tp:taxon-name><tp:taxon-name-part taxon-name-part-type="order">Araneae</tp:taxon-name-part></tp:taxon-name>) from Xishuangbanna, Yunnan, China</article-title><source>Zookeys</source><day>19</day><month>11</month><year>2021</year><volume>1072</volume><fpage>49</fpage><lpage>81</lpage><pub-id pub-id-type="doi">10.3897/zookeys.1072.73345</pub-id></mixed-citation></tp:treatment-meta><tp:nomenclature><tp:taxon-name>
              <object-id xmlns:xlink="http://www.w3.org/1999/xlink" content-type="arpha" xlink:type="simple">91910149-8AA9-5E2F-96E9-14937CF796B6</object-id>
              <tp:taxon-name-part taxon-name-part-type="genus" reg="Deione">Deione</tp:taxon-name-part>
              <tp:taxon-name-part taxon-name-part-type="species" reg="cheni">cheni</tp:taxon-name-part>
              <object-id xmlns:xlink="http://www.w3.org/1999/xlink" content-type="zoobank" xlink:type="simple">http://zoobank.org/13408A71-9FA3-4B2F-BAA6-1919E989F767</object-id>
            </tp:taxon-name><tp:taxon-status xmlns:xlink="http://www.w3.org/1999/xlink" xlink:type="simple">sp. nov.</tp:taxon-status><xref ref-type="fig" rid="F8">Fig. 8</xref></tp:nomenclature><tp:treatment-sec sec-type="type material" id="SECID0E2XAG"><title>Type material</title><p><bold>. Holotype.</bold> ♀ (<named-content xmlns:xlink="http://www.w3.org/1999/xlink" content-type="dwc:institutional_code" xlink:type="simple">IZCAS</named-content>-Ar42537), China: Yunnan, Xishuangbanna, Mengla County, Menglun Town, Menglun Nature Reserve, secondary tropical seasonal moist forest (<named-content xmlns:xlink="http://www.w3.org/1999/xlink" content-type="dwc:verbatimCoordinates" xlink:type="simple"><named-content content-type="geo-json" specific-use="{&#34;type&#34;:&#34;Point&#34;,&#34;coordinates&#34;:[101.282333,21.912000]}" id="NCID0EKYAG" xlink:type="simple">21°54.72'N, 101°16.94'E</named-content></named-content>, ca 650 m), 16–31.V.2007, G. Zheng leg. <bold><italic>Paratypes</italic></bold>: 1♀ (<named-content xmlns:xlink="http://www.w3.org/1999/xlink" content-type="dwc:institutional_code" xlink:type="simple">IZCAS</named-content>-Ar42538), Xishuangbanna Tropical Botanical Garden, site 3 around the dump (<named-content xmlns:xlink="http://www.w3.org/1999/xlink" content-type="dwc:verbatimCoordinates" xlink:type="simple"><named-content content-type="geo-json" specific-use="{&#34;type&#34;:&#34;Point&#34;,&#34;coordinates&#34;:[101.279833,21.905667]}" id="NCID0EZYAG" xlink:type="simple">21°54.34'N, 101°16.79'E</named-content></named-content>, ca 620 m), 2.V.2019, Y. Tong leg.; 2♀ (<named-content xmlns:xlink="http://www.w3.org/1999/xlink" content-type="dwc:institutional_code" xlink:type="simple">IZCAS</named-content>-Ar42539–42540), Xishuangbanna Tropical Botanical Garden, low bamboo plantation (<named-content xmlns:xlink="http://www.w3.org/1999/xlink" content-type="dwc:verbatimCoordinates" xlink:type="simple"><named-content content-type="geo-json" specific-use="{&#34;type&#34;:&#34;Point&#34;,&#34;coordinates&#34;:[101.278667,21.898167]}" id="NCID0EFZAG" xlink:type="simple">21°53.89'N, 101°16.72'E</named-content></named-content>, ca 570 m), 12.V.2019, Z. Bai leg.</p></tp:treatment-sec><tp:treatment-sec sec-type="etymology" id="SECID0EKZAG"><title>Etymology</title><p>. The species is named after Mr. Zhigang Chen, one of the collectors of the type specimens; noun (name) in genitive case.</p></tp:treatment-sec><tp:treatment-sec sec-type="diagnosis" id="SECID0EPZAG"><title>Diagnosis</title><p>. The new species resembles congeneric species in habitus, but it can be distinguished by the: 1) rhomboid epigyne in ventral view; 2) short, ventrally directed scape.</p></tp:treatment-sec><tp:treatment-sec sec-type="description" id="SECID0EUZAG"><title>Description</title><p><bold>. Female</bold> (holotype, Fig. <xref ref-type="fig" rid="F8">8</xref>). Total length 6.30. Carapace 2.50 long, 1.70 wide. Abdomen 4.20 long, 2.50 wide. Clypeus 0.13 high. Eye sizes and interdistances: <abbrev xmlns:xlink="http://www.w3.org/1999/xlink" xlink:title="anterior median eye" id="ABBRID0EA1AG" xlink:type="simple">AME</abbrev> 0.15, <abbrev xmlns:xlink="http://www.w3.org/1999/xlink" xlink:title="anterior lateral eye" id="ABBRID0EE1AG" xlink:type="simple">ALE</abbrev> 0.10, <abbrev xmlns:xlink="http://www.w3.org/1999/xlink" xlink:title="posterior median eye" id="ABBRID0EI1AG" xlink:type="simple">PME</abbrev> 0.15, <abbrev xmlns:xlink="http://www.w3.org/1999/xlink" xlink:title="posterior lateral eye" id="ABBRID0EM1AG" xlink:type="simple">PLE</abbrev> 0.10, <abbrev xmlns:xlink="http://www.w3.org/1999/xlink" xlink:title="anterior median eye" id="ABBRID0EQ1AG" xlink:type="simple">AME</abbrev>-<abbrev xmlns:xlink="http://www.w3.org/1999/xlink" xlink:title="anterior median eye" id="ABBRID0EU1AG" xlink:type="simple">AME</abbrev> 0.15, <abbrev xmlns:xlink="http://www.w3.org/1999/xlink" xlink:title="anterior median eye" id="ABBRID0EY1AG" xlink:type="simple">AME</abbrev>-<abbrev xmlns:xlink="http://www.w3.org/1999/xlink" xlink:title="anterior lateral eye" id="ABBRID0E31AG" xlink:type="simple">ALE</abbrev> 0.53, <abbrev xmlns:xlink="http://www.w3.org/1999/xlink" xlink:title="posterior median eye" id="ABBRID0EA2AG" xlink:type="simple">PME</abbrev>-<abbrev xmlns:xlink="http://www.w3.org/1999/xlink" xlink:title="posterior median eye" id="ABBRID0EE2AG" xlink:type="simple">PME</abbrev> 0.20, <abbrev xmlns:xlink="http://www.w3.org/1999/xlink" xlink:title="posterior median eye" id="ABBRID0EI2AG" xlink:type="simple">PME</abbrev>-<abbrev xmlns:xlink="http://www.w3.org/1999/xlink" xlink:title="posterior lateral eye" id="ABBRID0EM2AG" xlink:type="simple">PLE</abbrev> 0.58, <abbrev xmlns:xlink="http://www.w3.org/1999/xlink" xlink:title="median ocular area" id="ABBRID0EQ2AG" xlink:type="simple">MOA</abbrev> length 0.43, anterior width 0.35, posterior width 0.45. Leg measurements: I 5.00 (1.50, 1.75, 1.15, 0.60), II 4.95 (1.50, 1.75, 1.15, 0.55), III 3.45 (1.05, 1.25, 0.65, 0.50), IV 4.90 (1.45, 1.80, 1.10, 0.55). Carapace rectangular, dark brown, with dense, pale setae. Chelicerae dark brown, 5 promarginal teeth, 3 retromarginal teeth. Endites dark brown basally, yellow distally, labium triangular, dark brown. Sternum heart-shaped, dark brown. Legs yellow with brown annulations. Abdomen oval, about 1.7 times longer than wide, with two pairs of long setae anteriorly, two pairs of vertically arranged lateral tubercles posteriorly, dorsum yellow with big grayish brown patch, patch with two pairs of constrictions laterally; venter yellow with big grayish black patch medially. Spinnerets grayish yellow, at posterior 1/3 of the abdomen.</p><fig id="F8" position="float" orientation="portrait"><object-id xmlns:xlink="http://www.w3.org/1999/xlink" content-type="doi" xlink:type="simple">10.3897/zookeys.1072.73345.figure8</object-id><object-id xmlns:xlink="http://www.w3.org/1999/xlink" content-type="arpha" xlink:type="simple">7DF08465-118F-5008-85AA-1DCB57532FFD</object-id><label>Figure 8.</label><caption><p><italic><tp:taxon-name><tp:taxon-name-part taxon-name-part-type="genus" reg="Deione">Deione</tp:taxon-name-part><tp:taxon-name-part taxon-name-part-type="species" reg="cheni">cheni</tp:taxon-name-part></tp:taxon-name></italic> sp. nov., holotype <bold>A</bold> epigyne, ventral view <bold>B</bold> ibid., posterior view <bold>C</bold> ibid., anterior view <bold>D</bold> habitus, dorsal view <bold>E</bold> ibid., ventral view <bold>F</bold> ibid., lateral view. Scale bars: 0.1mm (<bold>A–C</bold>); 1mm (<bold>D–F</bold>)</p></caption><graphic xmlns:xlink="http://www.w3.org/1999/xlink" xlink:href="zookeys-1072-049-g008.jpg" position="float" orientation="portrait" xlink:type="simple" id="oo_612409.jpg"><uri content-type="original_file" xlink:type="simple">https://binary.pensoft.net/fig/612409</uri></graphic></fig><p>Epigyne (Fig. <xref ref-type="fig" rid="F8">8A–C</xref>): rhomboid, about 1.8 times wider than long, with very short, ventrally directed scape; copulatory openings arcuate; copulatory ducts shorter than a spermatheca length; spermathecae elliptical, touching each other.</p></tp:treatment-sec><tp:treatment-sec sec-type="variation" id="SECID0EC4AG"><title>Variation</title><p>. Total length: ♀♀ 4.90–6.30.</p></tp:treatment-sec><tp:treatment-sec sec-type="distribution" id="SECID0EH4AG"><title>Distribution</title><p>. China (Yunnan).</p></tp:treatment-sec></tp:taxon-treatment>
