# Supplementary material for: Nine new species of the spider family Araneidae (Arachnida, Araneae) from Xishuangbanna, Yunnan, China
Source: Zookeys. 2021 Nov 19;1072:49–81. doi: 10.3897/zookeys.1072.73345 (PMC8626412; doi:10.3897/zookeys.1072.73345)
Supplement: XML Treatment for Deione yangi [file zookeys.1072.73345-treatment10.xml]

<!DOCTYPE tp:taxon-treatment
  PUBLIC "-//TaxonX//DTD Taxonomic Treatment Publishing DTD v0 20100105//EN" "tax-treatment-NSO.dtd">
<tp:taxon-treatment xmlns:tp="http://www.plazi.org/taxpub"><tp:treatment-meta><kwd-group><label>Taxon classification</label><kwd>
                <named-content content-type="kingdom">Animalia</named-content>
              </kwd><kwd>
                <named-content content-type="order">Araneae</named-content>
              </kwd><kwd>
                <named-content content-type="family">Araneidae</named-content>
              </kwd></kwd-group><mixed-citation publication-type="journal"><person-group><name><surname>Mi</surname><given-names>Xiaoqi</given-names></name><name><surname>Li</surname><given-names>Shuqiang</given-names></name></person-group><article-title>Nine new species of the spider family <tp:taxon-name><tp:taxon-name-part taxon-name-part-type="family">Araneidae</tp:taxon-name-part></tp:taxon-name> (<tp:taxon-name><tp:taxon-name-part taxon-name-part-type="class">Arachnida</tp:taxon-name-part></tp:taxon-name>, <tp:taxon-name><tp:taxon-name-part taxon-name-part-type="order">Araneae</tp:taxon-name-part></tp:taxon-name>) from Xishuangbanna, Yunnan, China</article-title><source>Zookeys</source><day>19</day><month>11</month><year>2021</year><volume>1072</volume><fpage>49</fpage><lpage>81</lpage><pub-id pub-id-type="doi">10.3897/zookeys.1072.73345</pub-id></mixed-citation></tp:treatment-meta><tp:nomenclature><tp:taxon-name>
              <object-id xmlns:xlink="http://www.w3.org/1999/xlink" content-type="arpha" xlink:type="simple">1E3F9394-18D8-5EDA-9859-EB7DBEC3607B</object-id>
              <tp:taxon-name-part taxon-name-part-type="genus" reg="Deione">Deione</tp:taxon-name-part>
              <tp:taxon-name-part taxon-name-part-type="species" reg="yangi">yangi</tp:taxon-name-part>
              <object-id xmlns:xlink="http://www.w3.org/1999/xlink" content-type="zoobank" xlink:type="simple">http://zoobank.org/9FDA3B40-D368-413A-907F-2049B62DD19B</object-id>
            </tp:taxon-name><tp:taxon-status xmlns:xlink="http://www.w3.org/1999/xlink" xlink:type="simple">sp. nov.</tp:taxon-status><xref ref-type="fig" rid="F9">Figs 9</xref><xref ref-type="fig" rid="F10">, 10</xref><xref ref-type="fig" rid="F20">, 20C</xref></tp:nomenclature><tp:treatment-sec sec-type="type material" id="SECID0EA6AG"><title>Type material</title><p><bold>. Holotype.</bold> ♀ (<named-content xmlns:xlink="http://www.w3.org/1999/xlink" content-type="dwc:institutional_code" xlink:type="simple">IZCAS</named-content>-Ar42541), China: Yunnan, Xishuangbanna, Mengla County, Menglun Town, Menglun Nature Reserve, primary tropical seasonal rainforest (<named-content xmlns:xlink="http://www.w3.org/1999/xlink" content-type="dwc:verbatimCoordinates" xlink:type="simple"><named-content content-type="geo-json" specific-use="{&#34;type&#34;:&#34;Point&#34;,&#34;coordinates&#34;:[101.198167,21.961167]}" id="NCID0EP6AG" xlink:type="simple">21°57.67'N, 101°11.89'E</named-content></named-content>, ca 790 m), 19–26.IV.2007, G. Zheng leg. <bold><italic>Paratypes</italic></bold>: 1♀ (<named-content xmlns:xlink="http://www.w3.org/1999/xlink" content-type="dwc:institutional_code" xlink:type="simple">IZCAS</named-content>-Ar42542), primary tropical seasonal rainforest (<named-content xmlns:xlink="http://www.w3.org/1999/xlink" content-type="dwc:verbatimCoordinates" xlink:type="simple"><named-content content-type="geo-json" specific-use="{&#34;type&#34;:&#34;Point&#34;,&#34;coordinates&#34;:[101.203500,21.959833]}" id="NCID0E56AG" xlink:type="simple">21°57.59'N, 101°12.21'E</named-content></named-content>, ca 822 m, ca 730 m), 8.VIII.2007, G. Zheng leg.; 1♂ (<named-content xmlns:xlink="http://www.w3.org/1999/xlink" content-type="dwc:institutional_code" xlink:type="simple">IZCAS</named-content>-Ar42543), Xishuangbanna Tropical Botanical Garden, Edible Botanical Garden (<named-content xmlns:xlink="http://www.w3.org/1999/xlink" content-type="dwc:verbatimCoordinates" xlink:type="simple"><named-content content-type="geo-json" specific-use="{&#34;type&#34;:&#34;Point&#34;,&#34;coordinates&#34;:[101.269667,21.915833]}" id="NCID0EKABG" xlink:type="simple">21°54.95'N, 101°16.18'E</named-content></named-content>, ca 610 m), 28.VII.2018, X. Mi leg.</p></tp:treatment-sec><tp:treatment-sec sec-type="material" id="SECID0EPABG"><title>Comparative material</title><p>. <italic><tp:taxon-name><tp:taxon-name-part taxon-name-part-type="genus" reg="Deione">Deione</tp:taxon-name-part><tp:taxon-name-part taxon-name-part-type="species" reg="lingulata">lingulata</tp:taxon-name-part></tp:taxon-name></italic>, 5♂3♀, China: Hainan, Wuzhishan City, Shuiman Township, Wuzhishan National Natural Reserve (<named-content xmlns:xlink="http://www.w3.org/1999/xlink" content-type="dwc:verbatimCoordinates" xlink:type="simple"><named-content content-type="geo-json" specific-use="{&#34;type&#34;:&#34;Point&#34;,&#34;coordinates&#34;:[109.685667,18.902833]}" id="NCID0EDBBG" xlink:type="simple">18°54.17'N, 109°41.14'E</named-content></named-content>, ca 870 m), 10.VIII.2020, X. Mi leg. (Figs <xref ref-type="fig" rid="F11">11</xref>, <xref ref-type="fig" rid="F20">20D</xref>)</p></tp:treatment-sec><tp:treatment-sec sec-type="etymology" id="SECID0EQBBG"><title>Etymology</title><p>. The species is named after Mr. Yuanfa Yang (Tongren, Guizhou), one of the collectors of the type specimens; noun (name) in genitive case.</p></tp:treatment-sec><tp:treatment-sec sec-type="diagnosis" id="SECID0EVBBG"><title>Diagnosis</title><p>. The new species resembles <italic><tp:taxon-name><tp:taxon-name-part taxon-name-part-type="genus" reg="Deione">D.</tp:taxon-name-part><tp:taxon-name-part taxon-name-part-type="species" reg="lingulata">lingulata</tp:taxon-name-part></tp:taxon-name></italic> in habitus and copulatory organs but differs in the: 1) thin terminal apophysis, distally the width about equal to the nearest part of embolus vs. terminal apophysis thick, distally about four times wider than the nearest part of the embolus (<xref ref-type="bibr" rid="B2">Han et al. 2009</xref>: figs. 12, 13; Fig. <xref ref-type="fig" rid="F11">11</xref>); 2) median apophysis elliptical in prolateral view vs. triangular (<xref ref-type="bibr" rid="B2">Han et al. 2009</xref>: fig. 12; Fig. <xref ref-type="fig" rid="F11">11A</xref>); 3) scape triangular vs. almost rectangular (<xref ref-type="bibr" rid="B2">Han et al. 2009</xref>: figs. 8, 9); and 4) spermathecae touching vs. less than their diameter apart (<xref ref-type="bibr" rid="B2">Han et al. 2009</xref>).</p><fig id="F9" position="float" orientation="portrait"><object-id xmlns:xlink="http://www.w3.org/1999/xlink" content-type="doi" xlink:type="simple">10.3897/zookeys.1072.73345.figure9</object-id><object-id xmlns:xlink="http://www.w3.org/1999/xlink" content-type="arpha" xlink:type="simple">6BF4D918-4717-57E6-974D-D158E0DCA23C</object-id><label>Figure 9.</label><caption><p><italic><tp:taxon-name><tp:taxon-name-part taxon-name-part-type="genus" reg="Deione">Deione</tp:taxon-name-part><tp:taxon-name-part taxon-name-part-type="species" reg="yangi">yangi</tp:taxon-name-part></tp:taxon-name></italic> sp. nov., male paratype <named-content xmlns:xlink="http://www.w3.org/1999/xlink" content-type="dwc:institutional_code" xlink:type="simple">IZCAS</named-content>-Ar42543, palp <bold>A</bold> prolateral view <bold>B</bold> retrolateral view <bold>C</bold> left leg II, prolateral view. Scale bars: 0.1mm (<bold>A, B</bold>); 1mm (<bold>C</bold>)</p></caption><graphic xmlns:xlink="http://www.w3.org/1999/xlink" xlink:href="zookeys-1072-049-g009.jpg" position="float" orientation="portrait" xlink:type="simple" id="oo_612410.jpg"><uri content-type="original_file" xlink:type="simple">https://binary.pensoft.net/fig/612410</uri></graphic></fig></tp:treatment-sec><tp:treatment-sec sec-type="description" id="SECID0EEEBG"><title>Description</title><p><bold>. Female</bold> (holotype, Fig. <xref ref-type="fig" rid="F10">10A–C, F, G</xref>). Total length 6.20. Carapace 2.70 long, 2.00 wide. Abdomen 3.90 long, 2.40 wide. Clypeus 0.10 high. Eye sizes and interdistances: <abbrev xmlns:xlink="http://www.w3.org/1999/xlink" xlink:title="anterior median eye" id="ABBRID0EQEBG" xlink:type="simple">AME</abbrev> 0.18, <abbrev xmlns:xlink="http://www.w3.org/1999/xlink" xlink:title="anterior lateral eye" id="ABBRID0EUEBG" xlink:type="simple">ALE</abbrev> 0.13, <abbrev xmlns:xlink="http://www.w3.org/1999/xlink" xlink:title="posterior median eye" id="ABBRID0EYEBG" xlink:type="simple">PME</abbrev> 0.15, <abbrev xmlns:xlink="http://www.w3.org/1999/xlink" xlink:title="posterior lateral eye" id="ABBRID0E3EBG" xlink:type="simple">PLE</abbrev> 0.13, <abbrev xmlns:xlink="http://www.w3.org/1999/xlink" xlink:title="anterior median eye" id="ABBRID0EAFBG" xlink:type="simple">AME</abbrev>-<abbrev xmlns:xlink="http://www.w3.org/1999/xlink" xlink:title="anterior median eye" id="ABBRID0EEFBG" xlink:type="simple">AME</abbrev> 0.15, <abbrev xmlns:xlink="http://www.w3.org/1999/xlink" xlink:title="anterior median eye" id="ABBRID0EIFBG" xlink:type="simple">AME</abbrev>-<abbrev xmlns:xlink="http://www.w3.org/1999/xlink" xlink:title="anterior lateral eye" id="ABBRID0EMFBG" xlink:type="simple">ALE</abbrev> 0.50, <abbrev xmlns:xlink="http://www.w3.org/1999/xlink" xlink:title="posterior median eye" id="ABBRID0EQFBG" xlink:type="simple">PME</abbrev>-<abbrev xmlns:xlink="http://www.w3.org/1999/xlink" xlink:title="posterior median eye" id="ABBRID0EUFBG" xlink:type="simple">PME</abbrev> 0.20, <abbrev xmlns:xlink="http://www.w3.org/1999/xlink" xlink:title="posterior median eye" id="ABBRID0EYFBG" xlink:type="simple">PME</abbrev>-<abbrev xmlns:xlink="http://www.w3.org/1999/xlink" xlink:title="posterior lateral eye" id="ABBRID0E3FBG" xlink:type="simple">PLE</abbrev> 0.53, <abbrev xmlns:xlink="http://www.w3.org/1999/xlink" xlink:title="median ocular area" id="ABBRID0EAGBG" xlink:type="simple">MOA</abbrev> length 0.48, anterior width 0.45, posterior width 0.45. Leg measurements: I 7.70 (2.20, 2.70, 1.90, 0.90), II 6.90 (2.00, 2.40, 1.70, 0.80), III 4.60 (1.50, 1.60, 0.90, 0.60), IV 6.50 (1.90, 2.30, 1.60, 0.70). Carapace almost rectangular, brown, with pale setae, cervical groove obvious. Chelicerae brown, five promarginal teeth, four retromarginal teeth in left chelicera, and five in right. Endites almost rectangular, brown, paler distally, labium triangular, dark brown, paler distally. Sternum heart-shaped, brown. Legs yellow with brown annulations. Abdomen oval, about 1.6 times longer than wide, with two pairs of long setae anteriorly, two pairs of vertically arranged lateral tubercles posteriorly, dorsum grayish brown with yellow patches anteriorly and laterally; venter yellow, big gray patch medially. Spinnerets grayish yellow, at posterior 1/4 of the abdomen.</p><fig id="F10" position="float" orientation="portrait"><object-id xmlns:xlink="http://www.w3.org/1999/xlink" content-type="doi" xlink:type="simple">10.3897/zookeys.1072.73345.figure10</object-id><object-id xmlns:xlink="http://www.w3.org/1999/xlink" content-type="arpha" xlink:type="simple">C187BBCB-EACC-54E3-AA65-021A817315E0</object-id><label>Figure 10.</label><caption><p><italic><tp:taxon-name><tp:taxon-name-part taxon-name-part-type="genus" reg="Deione">Deione</tp:taxon-name-part><tp:taxon-name-part taxon-name-part-type="species" reg="yangi">yangi</tp:taxon-name-part></tp:taxon-name></italic> sp. nov. <bold>A–C, F, G</bold> holotype <bold>D, E</bold> male paratype <named-content xmlns:xlink="http://www.w3.org/1999/xlink" content-type="dwc:institutional_code" xlink:type="simple">IZCAS</named-content>-Ar42543 <bold>A</bold> epigyne, ventral view <bold>B</bold> ibid., posterior view <bold>C</bold> vulva, anterior view <bold>D</bold> habitus, dorsal view <bold>E</bold> ibid., lateral view <bold>F</bold> ibid., dorsal view <bold>G</bold> ibid., ventral view. Scale bars: 0.1mm (<bold>A–C</bold>); 1mm (<bold>D–G</bold>)</p></caption><graphic xmlns:xlink="http://www.w3.org/1999/xlink" xlink:href="zookeys-1072-049-g010.jpg" position="float" orientation="portrait" xlink:type="simple" id="oo_612411.jpg"><uri content-type="original_file" xlink:type="simple">https://binary.pensoft.net/fig/612411</uri></graphic></fig><fig id="F11" position="float" orientation="portrait"><object-id xmlns:xlink="http://www.w3.org/1999/xlink" content-type="doi" xlink:type="simple">10.3897/zookeys.1072.73345.figure11</object-id><object-id xmlns:xlink="http://www.w3.org/1999/xlink" content-type="arpha" xlink:type="simple">18DA4B18-C033-5F0D-99CD-2BB7D31F956E</object-id><label>Figure 11.</label><caption><p><italic><tp:taxon-name><tp:taxon-name-part taxon-name-part-type="genus" reg="Deione">Deione</tp:taxon-name-part><tp:taxon-name-part taxon-name-part-type="species" reg="lingulata">lingulata</tp:taxon-name-part></tp:taxon-name></italic>, male palp <bold>A</bold> prolateral view <bold>B</bold> retrolateral view. Scale bars: 0.1mm</p></caption><graphic xmlns:xlink="http://www.w3.org/1999/xlink" xlink:href="zookeys-1072-049-g011.jpg" position="float" orientation="portrait" xlink:type="simple" id="oo_612412.jpg"><uri content-type="original_file" xlink:type="simple">https://binary.pensoft.net/fig/612412</uri></graphic></fig><p>Epigyne (Fig. <xref ref-type="fig" rid="F10">10A–C</xref>): about 1.8 times wider than long; scape triangular; copulatory openings arcuate, situated laterally in posterior view; copulatory ducts longer than spermatheca, arcuate in posterior view; spermathecae globular, touching each other.</p><p><bold>Male</bold> (paratype <named-content xmlns:xlink="http://www.w3.org/1999/xlink" content-type="dwc:institutional_code" xlink:type="simple">IZCAS</named-content>-Ar42543, Figs <xref ref-type="fig" rid="F9">9</xref>, <xref ref-type="fig" rid="F10">10D, E</xref>, <xref ref-type="fig" rid="F20">20C</xref>). Total length 3.75. Carapace 1.70 long, 1.35 wide. Abdomen 2.15 long, 1.30 wide. Clypeus 0.10 high. Eye sizes and interdistances: <abbrev xmlns:xlink="http://www.w3.org/1999/xlink" xlink:title="anterior median eye" id="ABBRID0EMJBG" xlink:type="simple">AME</abbrev> 0.15, <abbrev xmlns:xlink="http://www.w3.org/1999/xlink" xlink:title="anterior lateral eye" id="ABBRID0EQJBG" xlink:type="simple">ALE</abbrev> 0.10, <abbrev xmlns:xlink="http://www.w3.org/1999/xlink" xlink:title="posterior median eye" id="ABBRID0EUJBG" xlink:type="simple">PME</abbrev> 0.13, <abbrev xmlns:xlink="http://www.w3.org/1999/xlink" xlink:title="posterior lateral eye" id="ABBRID0EYJBG" xlink:type="simple">PLE</abbrev> 0.10, <abbrev xmlns:xlink="http://www.w3.org/1999/xlink" xlink:title="anterior median eye" id="ABBRID0E3JBG" xlink:type="simple">AME</abbrev>-<abbrev xmlns:xlink="http://www.w3.org/1999/xlink" xlink:title="anterior median eye" id="ABBRID0EAKBG" xlink:type="simple">AME</abbrev> 0.10, <abbrev xmlns:xlink="http://www.w3.org/1999/xlink" xlink:title="anterior median eye" id="ABBRID0EEKBG" xlink:type="simple">AME</abbrev>-<abbrev xmlns:xlink="http://www.w3.org/1999/xlink" xlink:title="anterior lateral eye" id="ABBRID0EIKBG" xlink:type="simple">ALE</abbrev> 0.23, <abbrev xmlns:xlink="http://www.w3.org/1999/xlink" xlink:title="posterior median eye" id="ABBRID0EMKBG" xlink:type="simple">PME</abbrev>-<abbrev xmlns:xlink="http://www.w3.org/1999/xlink" xlink:title="posterior median eye" id="ABBRID0EQKBG" xlink:type="simple">PME</abbrev> 0.15, <abbrev xmlns:xlink="http://www.w3.org/1999/xlink" xlink:title="posterior median eye" id="ABBRID0EUKBG" xlink:type="simple">PME</abbrev>-<abbrev xmlns:xlink="http://www.w3.org/1999/xlink" xlink:title="posterior lateral eye" id="ABBRID0EYKBG" xlink:type="simple">PLE</abbrev> 0.28, <abbrev xmlns:xlink="http://www.w3.org/1999/xlink" xlink:title="median ocular area" id="ABBRID0E3KBG" xlink:type="simple">MOA</abbrev> length 0.38, anterior width 0.35, posterior width 0.38. Leg measurements: I 4.25 (1.25, 1.60, 0.95, 0.45), II 4.35 (1.45, 1.50, 0.95, 0.45), III 2.75 (0.90, 0.95, 0.55, 0.35), IV 3.85 (1.15, 1.45, 0.85, 0.40). Habitus similar to that of female, but tibia II expanded, with 3 macrosetae and chelicerae with 3 retromarginal teeth.</p><p>Palp (Figs <xref ref-type="fig" rid="F9">9A, B</xref>, <xref ref-type="fig" rid="F20">20C</xref>): median apophysis elliptical in prolateral view, pointed distally; embolus slender, longer than bulb diameter; conductor as wide as bulb, membranous; terminal apophysis spinose, slightly curved.</p></tp:treatment-sec><tp:treatment-sec sec-type="variation" id="SECID0EKLBG"><title>Variation</title><p>. Total length: ♀♀ 6.20–6.50.</p></tp:treatment-sec><tp:treatment-sec sec-type="distribution" id="SECID0EPLBG"><title>Distribution</title><p>. China (Yunnan).</p></tp:treatment-sec><tp:treatment-sec><!--Section generated to contain objects referenced in tp:taxon-treatment.--><fig id="F20" position="float" orientation="portrait"><object-id xmlns:xlink="http://www.w3.org/1999/xlink" content-type="doi" xlink:type="simple">10.3897/zookeys.1072.73345.figure20</object-id><object-id xmlns:xlink="http://www.w3.org/1999/xlink" content-type="arpha" xlink:type="simple">F919B62B-8A1A-559C-A358-C47B4EF2613A</object-id><label>Figure 20.</label><caption><p>Male palps, apical view <bold>A</bold><italic><tp:taxon-name><tp:taxon-name-part taxon-name-part-type="genus" reg="Acusilas">Acusilas</tp:taxon-name-part><tp:taxon-name-part taxon-name-part-type="species" reg="tongi">tongi</tp:taxon-name-part></tp:taxon-name></italic> sp. nov. <bold>B</bold><italic><tp:taxon-name><tp:taxon-name-part taxon-name-part-type="genus" reg="Chorizopesoides">Chorizopesoides</tp:taxon-name-part><tp:taxon-name-part taxon-name-part-type="species" reg="guoi">guoi</tp:taxon-name-part></tp:taxon-name></italic> sp. nov. <bold>C</bold><italic><tp:taxon-name><tp:taxon-name-part taxon-name-part-type="genus" reg="Deione">Deione</tp:taxon-name-part><tp:taxon-name-part taxon-name-part-type="species" reg="yangi">yangi</tp:taxon-name-part></tp:taxon-name></italic> sp. nov. <bold>D</bold><italic><tp:taxon-name><tp:taxon-name-part taxon-name-part-type="genus" reg="Deione">Deione</tp:taxon-name-part><tp:taxon-name-part taxon-name-part-type="species" reg="lingulata">lingulata</tp:taxon-name-part></tp:taxon-name></italic>. Scale bars: 0.1</p></caption><graphic xmlns:xlink="http://www.w3.org/1999/xlink" xlink:href="zookeys-1072-049-g020.jpg" position="float" orientation="portrait" xlink:type="simple" id="oo_612421.jpg"><uri content-type="original_file" xlink:type="simple">https://binary.pensoft.net/fig/612421</uri></graphic></fig></tp:treatment-sec><ref-list><ref id="B2"><mixed-citation xmlns:xlink="http://www.w3.org/1999/xlink" xlink:type="simple"><person-group><name name-style="western"><surname>Han</surname><given-names>GX</given-names></name><name name-style="western"><surname>Zhu</surname><given-names>MS</given-names></name><name name-style="western"><surname>Levi</surname><given-names>HW</given-names></name></person-group> (<year>2009</year>) <article-title>On two rare south-east Asian araneid genera: <italic><tp:taxon-name><tp:taxon-name-part taxon-name-part-type="genus">Deione</tp:taxon-name-part></tp:taxon-name></italic> and <italic><tp:taxon-name><tp:taxon-name-part taxon-name-part-type="genus">Talthybia</tp:taxon-name-part></tp:taxon-name></italic> (<tp:taxon-name><tp:taxon-name-part taxon-name-part-type="order">Araneae</tp:taxon-name-part></tp:taxon-name>: <tp:taxon-name><tp:taxon-name-part taxon-name-part-type="family">Araneidae</tp:taxon-name-part></tp:taxon-name>).</article-title><source>Zootaxa</source><volume>2297</volume>: <fpage>55</fpage>–<lpage>63</lpage>. <ext-link xlink:type="simple" ext-link-type="doi" xlink:href="10.11646/zootaxa.2297.1.5">https://doi.org/10.11646/zootaxa.2297.1.5</ext-link></mixed-citation></ref></ref-list></tp:taxon-treatment>
