# Supplementary material for: Nine new species of the spider family Araneidae (Arachnida, Araneae) from Xishuangbanna, Yunnan, China
Source: Zookeys. 2021 Nov 19;1072:49–81. doi: 10.3897/zookeys.1072.73345 (PMC8626412; doi:10.3897/zookeys.1072.73345)
Supplement: XML Treatment for Hyposinga pulla [file zookeys.1072.73345-treatment12.xml]

<!DOCTYPE tp:taxon-treatment
  PUBLIC "-//TaxonX//DTD Taxonomic Treatment Publishing DTD v0 20100105//EN" "tax-treatment-NSO.dtd">
<tp:taxon-treatment xmlns:tp="http://www.plazi.org/taxpub"><tp:treatment-meta><kwd-group><label>Taxon classification</label><kwd>
                <named-content content-type="kingdom">Animalia</named-content>
              </kwd><kwd>
                <named-content content-type="order">Araneae</named-content>
              </kwd><kwd>
                <named-content content-type="family">Araneidae</named-content>
              </kwd></kwd-group><mixed-citation publication-type="journal"><person-group><name><surname>Mi</surname><given-names>Xiaoqi</given-names></name><name><surname>Li</surname><given-names>Shuqiang</given-names></name></person-group><article-title>Nine new species of the spider family <tp:taxon-name><tp:taxon-name-part taxon-name-part-type="family">Araneidae</tp:taxon-name-part></tp:taxon-name> (<tp:taxon-name><tp:taxon-name-part taxon-name-part-type="class">Arachnida</tp:taxon-name-part></tp:taxon-name>, <tp:taxon-name><tp:taxon-name-part taxon-name-part-type="order">Araneae</tp:taxon-name-part></tp:taxon-name>) from Xishuangbanna, Yunnan, China</article-title><source>Zookeys</source><day>19</day><month>11</month><year>2021</year><volume>1072</volume><fpage>49</fpage><lpage>81</lpage><pub-id pub-id-type="doi">10.3897/zookeys.1072.73345</pub-id></mixed-citation></tp:treatment-meta><tp:nomenclature><tp:taxon-name>
              <object-id xmlns:xlink="http://www.w3.org/1999/xlink" content-type="arpha" xlink:type="simple">10219213-2841-518F-8B35-F8CBDFB12B2B</object-id>
              <tp:taxon-name-part taxon-name-part-type="genus" reg="Hyposinga">Hyposinga</tp:taxon-name-part>
              <tp:taxon-name-part taxon-name-part-type="species" reg="pulla">pulla</tp:taxon-name-part>
              <object-id xmlns:xlink="http://www.w3.org/1999/xlink" content-type="zoobank" xlink:type="simple">http://zoobank.org/6155FE2D-7491-4983-8BFA-A763F57926F4</object-id>
            </tp:taxon-name><tp:taxon-status xmlns:xlink="http://www.w3.org/1999/xlink" xlink:type="simple">sp. nov.</tp:taxon-status><xref ref-type="fig" rid="F12">Figs 12</xref><xref ref-type="fig" rid="F13">, 13</xref><xref ref-type="fig" rid="F21">, 21A</xref></tp:nomenclature><tp:treatment-sec sec-type="type material" id="SECID0EMPBG"><title>Type material</title><p><bold>. <italic>Holotype</italic></bold> ♂ (<named-content xmlns:xlink="http://www.w3.org/1999/xlink" content-type="dwc:institutional_code" xlink:type="simple">IZCAS</named-content>-Ar42544), China: Yunnan, Xishuangbanna, Mengla County, Menglun Town, Menglun Nature Reserve, G213 roadside, Mannanxing (<named-content xmlns:xlink="http://www.w3.org/1999/xlink" content-type="dwc:verbatimCoordinates" xlink:type="simple"><named-content content-type="geo-json" specific-use="{&#34;type&#34;:&#34;Point&#34;,&#34;coordinates&#34;:[101.285167,21.891500]}" id="NCID0E4PBG" xlink:type="simple">21°53.49'N, 101°17.11'E</named-content></named-content>, ca 560 m), 9.VIII.2018, C. Wang leg. <bold><italic>Paratypes</italic></bold>: 1♀ (<named-content xmlns:xlink="http://www.w3.org/1999/xlink" content-type="dwc:institutional_code" xlink:type="simple">IZCAS</named-content>-Ar42545), same data as holotype; 2♂ (<named-content xmlns:xlink="http://www.w3.org/1999/xlink" content-type="dwc:institutional_code" xlink:type="simple">IZCAS</named-content>-Ar42546–42547), along G213 roadside (<named-content xmlns:xlink="http://www.w3.org/1999/xlink" content-type="dwc:verbatimCoordinates" xlink:type="simple"><named-content content-type="geo-json" specific-use="{&#34;type&#34;:&#34;Point&#34;,&#34;coordinates&#34;:[101.273167,21.892500]}" id="NCID0EQQBG" xlink:type="simple">21°53.55'N, 101°16.39'E</named-content></named-content>, ca 540 m), 3.VIII.2018, C. Wang leg.</p></tp:treatment-sec><tp:treatment-sec sec-type="etymology" id="SECID0EVQBG"><title>Etymology</title><p>. The specific name comes from the Latin word “pulla”, meaning “dark, blackish”, referring to the dark markings at the eye region; adjective.</p></tp:treatment-sec><tp:treatment-sec sec-type="diagnosis" id="SECID0E1QBG"><title>Diagnosis</title><p>. The new species resembles <italic><tp:taxon-name><tp:taxon-name-part taxon-name-part-type="genus" reg="Hyposinga">H.</tp:taxon-name-part><tp:taxon-name-part taxon-name-part-type="species" reg="pygmaea">pygmaea</tp:taxon-name-part></tp:taxon-name></italic> (Sundevall, 1831) in habitus but can be distinguished by the: 1) enlarged copulatory ducts vs. not enlarged (<xref ref-type="bibr" rid="B20">Yin et al. 1997</xref>: fig. 215d); 2) spermathecae touching vs. separated from each other (<xref ref-type="bibr" rid="B20">Yin et al. 1997</xref>: fig. 215d); 3) embolus length less than half a bulb diameter vs. longer than a bulb diameter (<xref ref-type="bibr" rid="B20">Yin et al. 1997</xref>: fig. 215e).</p></tp:treatment-sec><tp:treatment-sec sec-type="description" id="SECID0EXRBG"><title>Description</title><p><bold>. Male</bold> (holotype, Figs <xref ref-type="fig" rid="F12">12</xref>, <xref ref-type="fig" rid="F13">13C, D</xref>, <xref ref-type="fig" rid="F21">21A</xref>). Total length 2.40. Carapace 1.10 long, 0.95 wide. Abdomen 1.45 long, 0.90 wide. Clypeus 0.18 high. Eye sizes and interdistances: <abbrev xmlns:xlink="http://www.w3.org/1999/xlink" xlink:title="anterior median eye" id="ABBRID0ELSBG" xlink:type="simple">AME</abbrev> 0.06, <abbrev xmlns:xlink="http://www.w3.org/1999/xlink" xlink:title="anterior lateral eye" id="ABBRID0EPSBG" xlink:type="simple">ALE</abbrev> 0.04, <abbrev xmlns:xlink="http://www.w3.org/1999/xlink" xlink:title="posterior median eye" id="ABBRID0ETSBG" xlink:type="simple">PME</abbrev> 0.05, <abbrev xmlns:xlink="http://www.w3.org/1999/xlink" xlink:title="posterior lateral eye" id="ABBRID0EXSBG" xlink:type="simple">PLE</abbrev> 0.04, <abbrev xmlns:xlink="http://www.w3.org/1999/xlink" xlink:title="anterior median eye" id="ABBRID0E2SBG" xlink:type="simple">AME</abbrev>-<abbrev xmlns:xlink="http://www.w3.org/1999/xlink" xlink:title="anterior median eye" id="ABBRID0E6SBG" xlink:type="simple">AME</abbrev> 0.05, <abbrev xmlns:xlink="http://www.w3.org/1999/xlink" xlink:title="anterior median eye" id="ABBRID0EDTBG" xlink:type="simple">AME</abbrev>-<abbrev xmlns:xlink="http://www.w3.org/1999/xlink" xlink:title="anterior lateral eye" id="ABBRID0EHTBG" xlink:type="simple">ALE</abbrev> 0.03, <abbrev xmlns:xlink="http://www.w3.org/1999/xlink" xlink:title="posterior median eye" id="ABBRID0ELTBG" xlink:type="simple">PME</abbrev>-<abbrev xmlns:xlink="http://www.w3.org/1999/xlink" xlink:title="posterior median eye" id="ABBRID0EPTBG" xlink:type="simple">PME</abbrev> 0.05, <abbrev xmlns:xlink="http://www.w3.org/1999/xlink" xlink:title="posterior median eye" id="ABBRID0ETTBG" xlink:type="simple">PME</abbrev>-<abbrev xmlns:xlink="http://www.w3.org/1999/xlink" xlink:title="posterior lateral eye" id="ABBRID0EXTBG" xlink:type="simple">PLE</abbrev> 0.05, <abbrev xmlns:xlink="http://www.w3.org/1999/xlink" xlink:title="median ocular area" id="ABBRID0E2TBG" xlink:type="simple">MOA</abbrev> length 0.15, anterior width 0.15, posterior width 0.15. Leg measurements: I 4.00 (1.30, 1.35, 0.90, 0.45), II 3.60 (1.15, 1.20, 0.85, 0.40), III 2.45 (0.80, 0.75, 0.55, 0.35), IV 3.75 (1.25, 1.20, 0.90, 0.40). Carapace pear shaped, yellow with black patch in eye region, cervical groove inconspicuous, fovea transverse. Chelicerae yellow, three promarginal teeth, two retromarginal teeth. Endites yellow, labium triangular, yellow. Sternum yellow, with sparse, dark setae. Legs grayish brown, without annulations. Abdomen elliptical, about 1.6 times longer than wide, covered with pale setae, dorsum black-brown; venter grayish brown with big black patch medially. Spinnerets brownish black.</p><fig id="F12" position="float" orientation="portrait"><object-id xmlns:xlink="http://www.w3.org/1999/xlink" content-type="doi" xlink:type="simple">10.3897/zookeys.1072.73345.figure12</object-id><object-id xmlns:xlink="http://www.w3.org/1999/xlink" content-type="arpha" xlink:type="simple">2ED04EF9-BF6F-504C-ADA9-D2667DD84E28</object-id><label>Figure 12.</label><caption><p><italic><tp:taxon-name><tp:taxon-name-part taxon-name-part-type="genus" reg="Hyposinga">Hyposinga</tp:taxon-name-part><tp:taxon-name-part taxon-name-part-type="species" reg="pulla">pulla</tp:taxon-name-part></tp:taxon-name></italic> sp. nov., holotype, male palp <bold>A</bold> prolateral view <bold>B</bold> ventral view. Scale bars: 0.1mm</p></caption><graphic xmlns:xlink="http://www.w3.org/1999/xlink" xlink:href="zookeys-1072-049-g012.jpg" position="float" orientation="portrait" xlink:type="simple" id="oo_612413.jpg"><uri content-type="original_file" xlink:type="simple">https://binary.pensoft.net/fig/612413</uri></graphic></fig><p>Palp (Figs <xref ref-type="fig" rid="F12">12</xref>, <xref ref-type="fig" rid="F21">21A</xref>): with two patellar bristles; median apophysis hooked; embolus shorter than half bulb diameter, covered by terminal and subterminal apophyses in prolateral view; conductor thick; terminal apophysis membranous, bifurcated distally; subterminal apophysis membranous, width almost same as width of terminal apophysis; tegulum extended near conductor.</p><p><bold>Female</bold> (paratype <named-content xmlns:xlink="http://www.w3.org/1999/xlink" content-type="dwc:institutional_code" xlink:type="simple">IZCAS</named-content>-Ar42545, Fig. <xref ref-type="fig" rid="F13">13A, B, E, F</xref>). Total length 2.75. Carapace 1.00 long, 0.90 wide. Abdomen 2.00 long, 1.45 wide. Clypeus 0.13 high. Eye sizes and interdistances: <abbrev xmlns:xlink="http://www.w3.org/1999/xlink" xlink:title="anterior median eye" id="ABBRID0ERVBG" xlink:type="simple">AME</abbrev> 0.06, <abbrev xmlns:xlink="http://www.w3.org/1999/xlink" xlink:title="anterior lateral eye" id="ABBRID0EVVBG" xlink:type="simple">ALE</abbrev> 0.04, <abbrev xmlns:xlink="http://www.w3.org/1999/xlink" xlink:title="posterior median eye" id="ABBRID0EZVBG" xlink:type="simple">PME</abbrev> 0.05, <abbrev xmlns:xlink="http://www.w3.org/1999/xlink" xlink:title="posterior lateral eye" id="ABBRID0E4VBG" xlink:type="simple">PLE</abbrev> 0.04, <abbrev xmlns:xlink="http://www.w3.org/1999/xlink" xlink:title="anterior median eye" id="ABBRID0EBWBG" xlink:type="simple">AME</abbrev>-<abbrev xmlns:xlink="http://www.w3.org/1999/xlink" xlink:title="anterior median eye" id="ABBRID0EFWBG" xlink:type="simple">AME</abbrev> 0.05, <abbrev xmlns:xlink="http://www.w3.org/1999/xlink" xlink:title="anterior median eye" id="ABBRID0EJWBG" xlink:type="simple">AME</abbrev>-<abbrev xmlns:xlink="http://www.w3.org/1999/xlink" xlink:title="anterior lateral eye" id="ABBRID0ENWBG" xlink:type="simple">ALE</abbrev> 0.05, <abbrev xmlns:xlink="http://www.w3.org/1999/xlink" xlink:title="posterior median eye" id="ABBRID0ERWBG" xlink:type="simple">PME</abbrev>-<abbrev xmlns:xlink="http://www.w3.org/1999/xlink" xlink:title="posterior median eye" id="ABBRID0EVWBG" xlink:type="simple">PME</abbrev> 0.05, <abbrev xmlns:xlink="http://www.w3.org/1999/xlink" xlink:title="posterior median eye" id="ABBRID0EZWBG" xlink:type="simple">PME</abbrev>-<abbrev xmlns:xlink="http://www.w3.org/1999/xlink" xlink:title="posterior lateral eye" id="ABBRID0E4WBG" xlink:type="simple">PLE</abbrev> 0.05, <abbrev xmlns:xlink="http://www.w3.org/1999/xlink" xlink:title="median ocular area" id="ABBRID0EBXBG" xlink:type="simple">MOA</abbrev> length 0.15, anterior width 0.15, posterior width 0.18. Leg measurements: I 3.10 (0.95, 1.05, 0.70, 0.40), II 2.85 (0.90, 0.95, 0.65, 0.35), III 2.00 (0.65, 0.60, 0.45, 0.30), IV 3.00 (1.00, 0.95, 0.70, 0.35). Habitus similar to that of male; carapace a little darker.</p><fig id="F13" position="float" orientation="portrait"><object-id xmlns:xlink="http://www.w3.org/1999/xlink" content-type="doi" xlink:type="simple">10.3897/zookeys.1072.73345.figure13</object-id><object-id xmlns:xlink="http://www.w3.org/1999/xlink" content-type="arpha" xlink:type="simple">2E7CB258-2743-593E-AE4A-CA5383903062</object-id><label>Figure 13.</label><caption><p><italic><tp:taxon-name><tp:taxon-name-part taxon-name-part-type="genus" reg="Hyposinga">Hyposinga</tp:taxon-name-part><tp:taxon-name-part taxon-name-part-type="species" reg="pulla">pulla</tp:taxon-name-part></tp:taxon-name></italic> sp. nov. <bold>A, B, E, F</bold> female paratype <named-content xmlns:xlink="http://www.w3.org/1999/xlink" content-type="dwc:institutional_code" xlink:type="simple">IZCAS</named-content>-Ar42545 <bold>C, D</bold> holotype <bold>A</bold> epigyne, anterior view <bold>B</bold> ibid., posterior view <bold>C</bold> habitus, dorsal view <bold>D</bold> ibid., lateral view <bold>E</bold> ibid., dorsal view <bold>F</bold> ibid., ventral view. Scale bars: 0.1mm (<bold>A, B</bold>); 1mm (<bold>C–F</bold>)</p></caption><graphic xmlns:xlink="http://www.w3.org/1999/xlink" xlink:href="zookeys-1072-049-g013.jpg" position="float" orientation="portrait" xlink:type="simple" id="oo_612414.jpg"><uri content-type="original_file" xlink:type="simple">https://binary.pensoft.net/fig/612414</uri></graphic></fig><p>Epigyne (Fig. <xref ref-type="fig" rid="F13">13A, B</xref>): pentagonal in anterior view, about 1.4 times wider than long; copulatory openings laterally situated; copulatory ducts large, wider than spermatheca diameter at its widest part; spermathecae globular, touching each other.</p></tp:treatment-sec><tp:treatment-sec sec-type="variation" id="SECID0E2YBG"><title>Variation</title><p>. Total length: ♂♂ 2.40–2.55.</p></tp:treatment-sec><tp:treatment-sec sec-type="distribution" id="SECID0EAZBG"><title>Distribution</title><p>. China (Yunnan).</p></tp:treatment-sec><tp:treatment-sec><!--Section generated to contain objects referenced in tp:taxon-treatment.--><fig id="F21" position="float" orientation="portrait"><object-id xmlns:xlink="http://www.w3.org/1999/xlink" content-type="doi" xlink:type="simple">10.3897/zookeys.1072.73345.figure21</object-id><object-id xmlns:xlink="http://www.w3.org/1999/xlink" content-type="arpha" xlink:type="simple">D0DFB914-45D8-5D0F-ADF9-9DD1F430E8D2</object-id><label>Figure 21.</label><caption><p>Male palps, apical view <bold>A</bold><italic><tp:taxon-name><tp:taxon-name-part taxon-name-part-type="genus" reg="Hyposinga">Hyposinga</tp:taxon-name-part><tp:taxon-name-part taxon-name-part-type="species" reg="pulla">pulla</tp:taxon-name-part></tp:taxon-name></italic> sp. nov. <bold>B</bold><italic><tp:taxon-name><tp:taxon-name-part taxon-name-part-type="genus" reg="Mangora">Mangora</tp:taxon-name-part><tp:taxon-name-part taxon-name-part-type="species" reg="baii">baii</tp:taxon-name-part></tp:taxon-name></italic> sp. nov. <bold>C</bold><italic><tp:taxon-name><tp:taxon-name-part taxon-name-part-type="genus" reg="Mangora">Mangora</tp:taxon-name-part><tp:taxon-name-part taxon-name-part-type="species" reg="cephala">cephala</tp:taxon-name-part></tp:taxon-name></italic> sp. nov. <bold>D</bold><italic><tp:taxon-name><tp:taxon-name-part taxon-name-part-type="genus" reg="Milonia">Milonia</tp:taxon-name-part><tp:taxon-name-part taxon-name-part-type="species" reg="gemella">gemella</tp:taxon-name-part></tp:taxon-name></italic> sp. nov. Scale bars: 0.1mm</p></caption><graphic xmlns:xlink="http://www.w3.org/1999/xlink" xlink:href="zookeys-1072-049-g021.jpg" position="float" orientation="portrait" xlink:type="simple" id="oo_612422.jpg"><uri content-type="original_file" xlink:type="simple">https://binary.pensoft.net/fig/612422</uri></graphic></fig></tp:treatment-sec><ref-list><ref id="B20"><mixed-citation xmlns:xlink="http://www.w3.org/1999/xlink" xlink:type="simple"><person-group><name name-style="western"><surname>Yin</surname><given-names>CM</given-names></name><name name-style="western"><surname>Wang</surname><given-names>JF</given-names></name><name name-style="western"><surname>Zhu</surname><given-names>MS</given-names></name><name name-style="western"><surname>Xie</surname><given-names>LP</given-names></name><name name-style="western"><surname>Peng</surname><given-names>XJ</given-names></name><name name-style="western"><surname>Bao</surname><given-names>YH</given-names></name></person-group> (<year>1997</year>) <source><italic>Fauna Sinica: <tp:taxon-name><tp:taxon-name-part taxon-name-part-type="class">Arachnida</tp:taxon-name-part></tp:taxon-name>: <tp:taxon-name><tp:taxon-name-part taxon-name-part-type="order">Araneae</tp:taxon-name-part></tp:taxon-name>: <tp:taxon-name><tp:taxon-name-part taxon-name-part-type="family">Araneidae</tp:taxon-name-part></tp:taxon-name></italic>.</source><publisher-name>Science Press</publisher-name>, <publisher-loc>Beijing</publisher-loc>, <size units="page">460 pp</size>.</mixed-citation></ref></ref-list></tp:taxon-treatment>
