# Supplementary material for: Nine new species of the spider family Araneidae (Arachnida, Araneae) from Xishuangbanna, Yunnan, China
Source: Zookeys. 2021 Nov 19;1072:49–81. doi: 10.3897/zookeys.1072.73345 (PMC8626412; doi:10.3897/zookeys.1072.73345)
Supplement: XML Treatment for Mangora baii [file zookeys.1072.73345-treatment14.xml]

<!DOCTYPE tp:taxon-treatment
  PUBLIC "-//TaxonX//DTD Taxonomic Treatment Publishing DTD v0 20100105//EN" "tax-treatment-NSO.dtd">
<tp:taxon-treatment xmlns:tp="http://www.plazi.org/taxpub"><tp:treatment-meta><kwd-group><label>Taxon classification</label><kwd>
                <named-content content-type="kingdom">Animalia</named-content>
              </kwd><kwd>
                <named-content content-type="order">Araneae</named-content>
              </kwd><kwd>
                <named-content content-type="family">Araneidae</named-content>
              </kwd></kwd-group><mixed-citation publication-type="journal"><person-group><name><surname>Mi</surname><given-names>Xiaoqi</given-names></name><name><surname>Li</surname><given-names>Shuqiang</given-names></name></person-group><article-title>Nine new species of the spider family <tp:taxon-name><tp:taxon-name-part taxon-name-part-type="family">Araneidae</tp:taxon-name-part></tp:taxon-name> (<tp:taxon-name><tp:taxon-name-part taxon-name-part-type="class">Arachnida</tp:taxon-name-part></tp:taxon-name>, <tp:taxon-name><tp:taxon-name-part taxon-name-part-type="order">Araneae</tp:taxon-name-part></tp:taxon-name>) from Xishuangbanna, Yunnan, China</article-title><source>Zookeys</source><day>19</day><month>11</month><year>2021</year><volume>1072</volume><fpage>49</fpage><lpage>81</lpage><pub-id pub-id-type="doi">10.3897/zookeys.1072.73345</pub-id></mixed-citation></tp:treatment-meta><tp:nomenclature><tp:taxon-name>
              <object-id xmlns:xlink="http://www.w3.org/1999/xlink" content-type="arpha" xlink:type="simple">75A2D150-ECD7-5A86-9EF3-BEA82A8B8978</object-id>
              <tp:taxon-name-part taxon-name-part-type="genus" reg="Mangora">Mangora</tp:taxon-name-part>
              <tp:taxon-name-part taxon-name-part-type="species" reg="baii">baii</tp:taxon-name-part>
              <object-id xmlns:xlink="http://www.w3.org/1999/xlink" content-type="zoobank" xlink:type="simple">http://zoobank.org/9A48184E-E930-4177-B798-24A4B8A7C89D</object-id>
            </tp:taxon-name><tp:taxon-status xmlns:xlink="http://www.w3.org/1999/xlink" xlink:type="simple">sp. nov.</tp:taxon-status><xref ref-type="fig" rid="F14">Figs 14</xref><xref ref-type="fig" rid="F15">, 15</xref><xref ref-type="fig" rid="F21">, 21B</xref></tp:nomenclature><tp:treatment-sec sec-type="type material" id="SECID0EY4BG"><title>Type material</title><p><bold>. Holotype.</bold> ♂ (<named-content xmlns:xlink="http://www.w3.org/1999/xlink" content-type="dwc:institutional_code" xlink:type="simple">IZCAS</named-content>-Ar42548) China: Yunnan, Xishuangbanna, Mengla County, Menglun Town, Menglun Nature Reserve, secondary forest near mountain top (<named-content xmlns:xlink="http://www.w3.org/1999/xlink" content-type="dwc:verbatimCoordinates" xlink:type="simple"><named-content content-type="geo-json" specific-use="{&#34;type&#34;:&#34;Point&#34;,&#34;coordinates&#34;:[101.200833,21.965333]}" id="NCID0EH5BG" xlink:type="simple">21°57.92'N, 101°12.05'E</named-content></named-content>, ca 820 m), 2.VI.2013, Z. Zhao &amp; Z. Chen leg. <bold><italic>Paratypes</italic></bold>: 1♀ (<named-content xmlns:xlink="http://www.w3.org/1999/xlink" content-type="dwc:institutional_code" xlink:type="simple">IZCAS</named-content>-Ar42549), secondary tropical seasonal rainforest (<named-content xmlns:xlink="http://www.w3.org/1999/xlink" content-type="dwc:verbatimCoordinates" xlink:type="simple"><named-content content-type="geo-json" specific-use="{&#34;type&#34;:&#34;Point&#34;,&#34;coordinates&#34;:[101.274000,21.923833]}" id="NCID0EW5BG" xlink:type="simple">21°55.43'N, 101°16.44'E</named-content></named-content>, ca 600 m), 19–25.XI.2006, G. Zheng leg.; 1♀ (<named-content xmlns:xlink="http://www.w3.org/1999/xlink" content-type="dwc:institutional_code" xlink:type="simple">IZCAS</named-content>-Ar42550), secondary tropical seasonal moist forest (<named-content xmlns:xlink="http://www.w3.org/1999/xlink" content-type="dwc:verbatimCoordinates" xlink:type="simple"><named-content content-type="geo-json" specific-use="{&#34;type&#34;:&#34;Point&#34;,&#34;coordinates&#34;:[101.282333,21.912000]}" id="NCID0EC6BG" xlink:type="simple">21°54.72'N, 101°16.94'E</named-content></named-content>, ca 650 m), 19–25.XI.2006, G. Zheng leg.; 1♀ (<named-content xmlns:xlink="http://www.w3.org/1999/xlink" content-type="dwc:institutional_code" xlink:type="simple">IZCAS</named-content>-Ar42551), secondary tropical seasonal rainforest (<named-content xmlns:xlink="http://www.w3.org/1999/xlink" content-type="dwc:verbatimCoordinates" xlink:type="simple"><named-content content-type="geo-json" specific-use="{&#34;type&#34;:&#34;Point&#34;,&#34;coordinates&#34;:[101.274000,21.923833]}" id="NCID0EO6BG" xlink:type="simple">21°55.43'N, 101°16.44'E</named-content></named-content>, ca 600 m), 5–12.XII.2006, G. Zheng leg.; 1♀ (<named-content xmlns:xlink="http://www.w3.org/1999/xlink" content-type="dwc:institutional_code" xlink:type="simple">IZCAS</named-content>-Ar42552), secondary tropical seasonal rainforest (<named-content xmlns:xlink="http://www.w3.org/1999/xlink" content-type="dwc:verbatimCoordinates" xlink:type="simple"><named-content content-type="geo-json" specific-use="{&#34;type&#34;:&#34;Point&#34;,&#34;coordinates&#34;:[101.274000,21.923833]}" id="NCID0E16BG" xlink:type="simple">21°55.43'N, 101°16.44'E</named-content></named-content>, ca 600 m), 19–26.V.2007, G. Zheng leg.; 1 ♂ (<named-content xmlns:xlink="http://www.w3.org/1999/xlink" content-type="dwc:institutional_code" xlink:type="simple">IZCAS</named-content>-Ar42638), G213 roadside, secondary forest (<named-content xmlns:xlink="http://www.w3.org/1999/xlink" content-type="dwc:verbatimCoordinates" xlink:type="simple"><named-content content-type="geo-json" specific-use="{&#34;type&#34;:&#34;Point&#34;,&#34;coordinates&#34;:[101.279333,21.907667]}" id="NCID0EHAAI" xlink:type="simple">21°54.46'N, 101°16.76'E</named-content></named-content>, ca 640 m), 20.XI.2009, G. Tang leg.; 1♂(<named-content xmlns:xlink="http://www.w3.org/1999/xlink" content-type="dwc:institutional_code" xlink:type="simple">IZCAS</named-content>-Ar42562), secondary forest near mountain top (<named-content xmlns:xlink="http://www.w3.org/1999/xlink" content-type="dwc:verbatimCoordinates" xlink:type="simple"><named-content content-type="geo-json" specific-use="{&#34;type&#34;:&#34;Point&#34;,&#34;coordinates&#34;:[101.203167,21.966000]}" id="NCID0ETAAI" xlink:type="simple">21°57.96'N, 101°12.19'E</named-content></named-content>, ca 787 m), 31.V.2013, Z. Zhao &amp; Z. Chen leg.; 1♂ (<named-content xmlns:xlink="http://www.w3.org/1999/xlink" content-type="dwc:institutional_code" xlink:type="simple">IZCAS</named-content>-Ar42639), secondary tropical forest, around garbage dump (<named-content xmlns:xlink="http://www.w3.org/1999/xlink" content-type="dwc:verbatimCoordinates" xlink:type="simple"><named-content content-type="geo-json" specific-use="{&#34;type&#34;:&#34;Point&#34;,&#34;coordinates&#34;:[101.281167,21.902833]}" id="NCID0E6AAI" xlink:type="simple">21°54.17'N, 101°16.87'E</named-content></named-content>, ca 609 m), 31.VII.2018, Z. Bai leg.</p></tp:treatment-sec><tp:treatment-sec sec-type="etymology" id="SECID0EEBAI"><title>Etymology</title><p>. The species is named after Mr. Zilong Bai, one of the collectors of the type specimens; noun (name) in genitive case.</p></tp:treatment-sec><tp:treatment-sec sec-type="diagnosis" id="SECID0EJBAI"><title>Diagnosis</title><p>. The new species differs from congeners by the following combination of characters: 1) the abdomen has two transverse patches and one longitudinal patch; 2) the scape is distally widened; 3) the conductor is long, membranous, and basally trifurcated.</p></tp:treatment-sec><tp:treatment-sec sec-type="description" id="SECID0EOBAI"><title>Description</title><p><bold>. Male</bold> (holotype, Figs <xref ref-type="fig" rid="F14">14A, B</xref>, <xref ref-type="fig" rid="F15">15C, D</xref>, <xref ref-type="fig" rid="F21">21B</xref>). Total length 2.60. Carapace 1.40 long, 1.10 wide. Abdomen 1.55 long, 1.00 wide. Clypeus 0.08 high. Eye sizes and interdistances: <abbrev xmlns:xlink="http://www.w3.org/1999/xlink" xlink:title="anterior median eye" id="ABBRID0ECCAI" xlink:type="simple">AME</abbrev> 0.10, <abbrev xmlns:xlink="http://www.w3.org/1999/xlink" xlink:title="anterior lateral eye" id="ABBRID0EGCAI" xlink:type="simple">ALE</abbrev> 0.05, <abbrev xmlns:xlink="http://www.w3.org/1999/xlink" xlink:title="posterior median eye" id="ABBRID0EKCAI" xlink:type="simple">PME</abbrev> 0.08, <abbrev xmlns:xlink="http://www.w3.org/1999/xlink" xlink:title="posterior lateral eye" id="ABBRID0EOCAI" xlink:type="simple">PLE</abbrev> 0.05, <abbrev xmlns:xlink="http://www.w3.org/1999/xlink" xlink:title="anterior median eye" id="ABBRID0ESCAI" xlink:type="simple">AME</abbrev>-<abbrev xmlns:xlink="http://www.w3.org/1999/xlink" xlink:title="anterior median eye" id="ABBRID0EWCAI" xlink:type="simple">AME</abbrev> 0.08, <abbrev xmlns:xlink="http://www.w3.org/1999/xlink" xlink:title="anterior median eye" id="ABBRID0E1CAI" xlink:type="simple">AME</abbrev>-<abbrev xmlns:xlink="http://www.w3.org/1999/xlink" xlink:title="anterior lateral eye" id="ABBRID0E5CAI" xlink:type="simple">ALE</abbrev> 0.03, <abbrev xmlns:xlink="http://www.w3.org/1999/xlink" xlink:title="posterior median eye" id="ABBRID0ECDAI" xlink:type="simple">PME</abbrev>-<abbrev xmlns:xlink="http://www.w3.org/1999/xlink" xlink:title="posterior median eye" id="ABBRID0EGDAI" xlink:type="simple">PME</abbrev> 0.03, <abbrev xmlns:xlink="http://www.w3.org/1999/xlink" xlink:title="posterior median eye" id="ABBRID0EKDAI" xlink:type="simple">PME</abbrev>-<abbrev xmlns:xlink="http://www.w3.org/1999/xlink" xlink:title="posterior lateral eye" id="ABBRID0EODAI" xlink:type="simple">PLE</abbrev> 0.10, <abbrev xmlns:xlink="http://www.w3.org/1999/xlink" xlink:title="median ocular area" id="ABBRID0ESDAI" xlink:type="simple">MOA</abbrev> length 0.30, anterior width 0.30, posterior width 0.20. Leg measurements: I 5.00 (1.35, 1.75, 1.30, 0.60), II 4.40 (1.30, 1.40, 1.15, 0.55), III 2.95 (0.90, 0.95, 0.70, 0.40), IV 4.20 (1.30, 1.35, 1.05, 0.50). Carapace pear shaped, grayish yellow with black eye region, cervical groove slightly obvious, fovea longitudinal. Chelicerae yellow, four promarginal and three retromarginal teeth. Endites grayish yellow, with a protuberance on anterior lateral margin, labium grayish brown, paler distally. Sternum heart-shaped, grayish yellow. Legs yellow without annulations, femur II with furrow basally, tibia II with 13 macrosetae. Abdomen oval, about 1.55 times longer than wide, with long, grayish brown setae, dorsum grayish yellow with two transverse and one longitudinal grayish brown patch; venter grayish yellow, big grayish brown patch medially. Spinnerets grayish yellow.</p><fig id="F14" position="float" orientation="portrait"><object-id xmlns:xlink="http://www.w3.org/1999/xlink" content-type="doi" xlink:type="simple">10.3897/zookeys.1072.73345.figure14</object-id><object-id xmlns:xlink="http://www.w3.org/1999/xlink" content-type="arpha" xlink:type="simple">E49FBEFA-B95B-5A5D-946C-FAB8EDA7FE9B</object-id><label>Figure 14.</label><caption><p><italic><tp:taxon-name><tp:taxon-name-part taxon-name-part-type="genus" reg="Mangora">Mangora</tp:taxon-name-part><tp:taxon-name-part taxon-name-part-type="species" reg="baii">baii</tp:taxon-name-part></tp:taxon-name></italic> sp. nov., male palp <bold>A, B</bold> holotype <bold>C</bold> male paratype <named-content xmlns:xlink="http://www.w3.org/1999/xlink" content-type="dwc:institutional_code" xlink:type="simple">IZCAS</named-content>-Ar42638 <bold>A</bold> prolateral view <bold>B</bold> ventral view <bold>C</bold> expanded in lactic acid. Scale bars: 0.1mm</p></caption><graphic xmlns:xlink="http://www.w3.org/1999/xlink" xlink:href="zookeys-1072-049-g014.jpg" position="float" orientation="portrait" xlink:type="simple" id="oo_612415.jpg"><uri content-type="original_file" xlink:type="simple">https://binary.pensoft.net/fig/612415</uri></graphic></fig><p>Palp (Figs <xref ref-type="fig" rid="F14">14</xref>, <xref ref-type="fig" rid="F21">21B</xref>): with one patellar bristle; cymbium tip with cluster of long macrosetae, median apophysis about a bulb diameter width, lamellar; embolus tapered and slightly curved; conductor length about equal to bulb diameter, membranous, basally trifurcated; terminal apophysis extremely large, almost triangular in apical view; subterminal apophysis with 3 protuberances.</p><p><bold>Female</bold> (paratype <named-content xmlns:xlink="http://www.w3.org/1999/xlink" content-type="dwc:institutional_code" xlink:type="simple">IZCAS</named-content>-Ar42551, Fig. <xref ref-type="fig" rid="F15">15A, B, E, F</xref>). Total length 3.85. Carapace 1.75 long, 1.20 wide. Abdomen 2.65 long, 2.30 wide. Clypeus 0.05 high. Eye sizes and interdistances: <abbrev xmlns:xlink="http://www.w3.org/1999/xlink" xlink:title="anterior median eye" id="ABBRID0ESFAI" xlink:type="simple">AME</abbrev> 0.13, <abbrev xmlns:xlink="http://www.w3.org/1999/xlink" xlink:title="anterior lateral eye" id="ABBRID0EWFAI" xlink:type="simple">ALE</abbrev> 0.10, <abbrev xmlns:xlink="http://www.w3.org/1999/xlink" xlink:title="posterior median eye" id="ABBRID0E1FAI" xlink:type="simple">PME</abbrev> 0.13, <abbrev xmlns:xlink="http://www.w3.org/1999/xlink" xlink:title="posterior lateral eye" id="ABBRID0E5FAI" xlink:type="simple">PLE</abbrev> 0.10, <abbrev xmlns:xlink="http://www.w3.org/1999/xlink" xlink:title="anterior median eye" id="ABBRID0ECGAI" xlink:type="simple">AME</abbrev>-<abbrev xmlns:xlink="http://www.w3.org/1999/xlink" xlink:title="anterior median eye" id="ABBRID0EGGAI" xlink:type="simple">AME</abbrev> 0.08, <abbrev xmlns:xlink="http://www.w3.org/1999/xlink" xlink:title="anterior median eye" id="ABBRID0EKGAI" xlink:type="simple">AME</abbrev>-<abbrev xmlns:xlink="http://www.w3.org/1999/xlink" xlink:title="anterior lateral eye" id="ABBRID0EOGAI" xlink:type="simple">ALE</abbrev> 0.05, <abbrev xmlns:xlink="http://www.w3.org/1999/xlink" xlink:title="posterior median eye" id="ABBRID0ESGAI" xlink:type="simple">PME</abbrev>-<abbrev xmlns:xlink="http://www.w3.org/1999/xlink" xlink:title="posterior median eye" id="ABBRID0EWGAI" xlink:type="simple">PME</abbrev> 0.03, <abbrev xmlns:xlink="http://www.w3.org/1999/xlink" xlink:title="posterior median eye" id="ABBRID0E1GAI" xlink:type="simple">PME</abbrev>-<abbrev xmlns:xlink="http://www.w3.org/1999/xlink" xlink:title="posterior lateral eye" id="ABBRID0E5GAI" xlink:type="simple">PLE</abbrev> 0.10, <abbrev xmlns:xlink="http://www.w3.org/1999/xlink" xlink:title="median ocular area" id="ABBRID0ECHAI" xlink:type="simple">MOA</abbrev> length 0.35, anterior width 0.30, posterior width 0.25. Leg measurements: I 6.10 (1.75, 2.10, 1.55, 0.70), II 5.15 (1.50, 1.75, 1.25, 0.65), III 3.50 (1.10, 1.15, 0.75, 0.50), IV 5.15 (1.55, 1.75, 1.25, 0.60). Habitus similar to that of male but endites without protuberances.</p><fig id="F15" position="float" orientation="portrait"><object-id xmlns:xlink="http://www.w3.org/1999/xlink" content-type="doi" xlink:type="simple">10.3897/zookeys.1072.73345.figure15</object-id><object-id xmlns:xlink="http://www.w3.org/1999/xlink" content-type="arpha" xlink:type="simple">0EA0879C-DADB-5948-8890-19C22EBBB135</object-id><label>Figure 15.</label><caption><p><italic><tp:taxon-name><tp:taxon-name-part taxon-name-part-type="genus" reg="Mangora">Mangora</tp:taxon-name-part><tp:taxon-name-part taxon-name-part-type="species" reg="baii">baii</tp:taxon-name-part></tp:taxon-name></italic> sp. nov. <bold>A, B, E, F</bold> female paratype <named-content xmlns:xlink="http://www.w3.org/1999/xlink" content-type="dwc:institutional_code" xlink:type="simple">IZCAS</named-content>-Ar42551 <bold>C, D</bold> holotype <bold>A</bold> epigyne, ventral view <bold>B</bold> ibid., posterior view <bold>C</bold> habitus, dorsal view <bold>D</bold> ibid., lateral view <bold>E</bold> ibid., dorsal view <bold>F</bold> ibid., ventral view. Scale bars: 0.1mm (<bold>A, B</bold>); 1mm (<bold>C–F</bold>)</p></caption><graphic xmlns:xlink="http://www.w3.org/1999/xlink" xlink:href="zookeys-1072-049-g015.jpg" position="float" orientation="portrait" xlink:type="simple" id="oo_612416.jpg"><uri content-type="original_file" xlink:type="simple">https://binary.pensoft.net/fig/612416</uri></graphic></fig><p>Epigyne (Fig. <xref ref-type="fig" rid="F15">15A, B</xref>): wider than long, with distally widened scape; copulatory openings narrow, situated at anterior base of lateral lobes; copulatory ducts slightly curved; spermathecae globular, touching each other.</p></tp:treatment-sec><tp:treatment-sec sec-type="variation" id="SECID0E3IAI"><title>Variation</title><p>. Total length: ♂♂ 2.45–2.60; ♀♀ 3.10–3.85.</p></tp:treatment-sec><tp:treatment-sec sec-type="distribution" id="SECID0EBJAI"><title>Distribution</title><p>. China (Yunnan).</p></tp:treatment-sec><tp:treatment-sec><!--Section generated to contain objects referenced in tp:taxon-treatment.--><fig id="F21" position="float" orientation="portrait"><object-id xmlns:xlink="http://www.w3.org/1999/xlink" content-type="doi" xlink:type="simple">10.3897/zookeys.1072.73345.figure21</object-id><object-id xmlns:xlink="http://www.w3.org/1999/xlink" content-type="arpha" xlink:type="simple">D0DFB914-45D8-5D0F-ADF9-9DD1F430E8D2</object-id><label>Figure 21.</label><caption><p>Male palps, apical view <bold>A</bold><italic><tp:taxon-name><tp:taxon-name-part taxon-name-part-type="genus" reg="Hyposinga">Hyposinga</tp:taxon-name-part><tp:taxon-name-part taxon-name-part-type="species" reg="pulla">pulla</tp:taxon-name-part></tp:taxon-name></italic> sp. nov. <bold>B</bold><italic><tp:taxon-name><tp:taxon-name-part taxon-name-part-type="genus" reg="Mangora">Mangora</tp:taxon-name-part><tp:taxon-name-part taxon-name-part-type="species" reg="baii">baii</tp:taxon-name-part></tp:taxon-name></italic> sp. nov. <bold>C</bold><italic><tp:taxon-name><tp:taxon-name-part taxon-name-part-type="genus" reg="Mangora">Mangora</tp:taxon-name-part><tp:taxon-name-part taxon-name-part-type="species" reg="cephala">cephala</tp:taxon-name-part></tp:taxon-name></italic> sp. nov. <bold>D</bold><italic><tp:taxon-name><tp:taxon-name-part taxon-name-part-type="genus" reg="Milonia">Milonia</tp:taxon-name-part><tp:taxon-name-part taxon-name-part-type="species" reg="gemella">gemella</tp:taxon-name-part></tp:taxon-name></italic> sp. nov. Scale bars: 0.1mm</p></caption><graphic xmlns:xlink="http://www.w3.org/1999/xlink" xlink:href="zookeys-1072-049-g021.jpg" position="float" orientation="portrait" xlink:type="simple" id="oo_612422.jpg"><uri content-type="original_file" xlink:type="simple">https://binary.pensoft.net/fig/612422</uri></graphic></fig></tp:treatment-sec></tp:taxon-treatment>
