# Supplementary material for: Nine new species of the spider family Araneidae (Arachnida, Araneae) from Xishuangbanna, Yunnan, China
Source: Zookeys. 2021 Nov 19;1072:49–81. doi: 10.3897/zookeys.1072.73345 (PMC8626412; doi:10.3897/zookeys.1072.73345)
Supplement: XML Treatment for Mangora cephala [file zookeys.1072.73345-treatment15.xml]

<!DOCTYPE tp:taxon-treatment
  PUBLIC "-//TaxonX//DTD Taxonomic Treatment Publishing DTD v0 20100105//EN" "tax-treatment-NSO.dtd">
<tp:taxon-treatment xmlns:tp="http://www.plazi.org/taxpub"><tp:treatment-meta><kwd-group><label>Taxon classification</label><kwd>
                <named-content content-type="kingdom">Animalia</named-content>
              </kwd><kwd>
                <named-content content-type="order">Araneae</named-content>
              </kwd><kwd>
                <named-content content-type="family">Araneidae</named-content>
              </kwd></kwd-group><mixed-citation publication-type="journal"><person-group><name><surname>Mi</surname><given-names>Xiaoqi</given-names></name><name><surname>Li</surname><given-names>Shuqiang</given-names></name></person-group><article-title>Nine new species of the spider family <tp:taxon-name><tp:taxon-name-part taxon-name-part-type="family">Araneidae</tp:taxon-name-part></tp:taxon-name> (<tp:taxon-name><tp:taxon-name-part taxon-name-part-type="class">Arachnida</tp:taxon-name-part></tp:taxon-name>, <tp:taxon-name><tp:taxon-name-part taxon-name-part-type="order">Araneae</tp:taxon-name-part></tp:taxon-name>) from Xishuangbanna, Yunnan, China</article-title><source>Zookeys</source><day>19</day><month>11</month><year>2021</year><volume>1072</volume><fpage>49</fpage><lpage>81</lpage><pub-id pub-id-type="doi">10.3897/zookeys.1072.73345</pub-id></mixed-citation></tp:treatment-meta><tp:nomenclature><tp:taxon-name>
              <object-id xmlns:xlink="http://www.w3.org/1999/xlink" content-type="arpha" xlink:type="simple">1F7D6EF7-FE9E-53A3-8F1A-1CA0DE146D88</object-id>
              <tp:taxon-name-part taxon-name-part-type="genus" reg="Mangora">Mangora</tp:taxon-name-part>
              <tp:taxon-name-part taxon-name-part-type="species" reg="cephala">cephala</tp:taxon-name-part>
              <object-id xmlns:xlink="http://www.w3.org/1999/xlink" content-type="zoobank" xlink:type="simple">http://zoobank.org/580FDD3B-F09F-48B5-BB94-A59A9A8B6483</object-id>
            </tp:taxon-name><tp:taxon-status xmlns:xlink="http://www.w3.org/1999/xlink" xlink:type="simple">sp. nov.</tp:taxon-status><xref ref-type="fig" rid="F16">Figs 16</xref><xref ref-type="fig" rid="F17">, 17</xref><xref ref-type="fig" rid="F21">, 21C</xref></tp:nomenclature><tp:treatment-sec sec-type="type material" id="SECID0E1KAI"><title>Type material</title><p><bold>. Holotype.</bold> ♂ (<named-content xmlns:xlink="http://www.w3.org/1999/xlink" content-type="dwc:institutional_code" xlink:type="simple">IZCAS</named-content>-Ar42553), China: Yunnan, Xishuangbanna, Mengla County, Menglun Town, Menglun Nature Reserve, secondary tropical montane evergreen broad-leaf forest (<named-content xmlns:xlink="http://www.w3.org/1999/xlink" content-type="dwc:verbatimCoordinates" xlink:type="simple"><named-content content-type="geo-json" specific-use="{&#34;type&#34;:&#34;Point&#34;,&#34;coordinates&#34;:[101.205000,21.958833]}" id="NCID0EJLAI" xlink:type="simple">21°57.53'N, 101°12.30'E</named-content></named-content>, ca 860 m), 19–25.XI.2006, G. Zheng leg. <bold><italic>Paratypes</italic></bold>: 1♀ (<named-content xmlns:xlink="http://www.w3.org/1999/xlink" content-type="dwc:institutional_code" xlink:type="simple">IZCAS</named-content>-Ar42554), rubber plantation (approx. 20 years old) (<named-content xmlns:xlink="http://www.w3.org/1999/xlink" content-type="dwc:verbatimCoordinates" xlink:type="simple"><named-content content-type="geo-json" specific-use="{&#34;type&#34;:&#34;Point&#34;,&#34;coordinates&#34;:[101.271000,21.910833]}" id="NCID0EYLAI" xlink:type="simple">21°54.65'N, 101°16.26'E</named-content></named-content>, ca 570 m), 16–24.IX.2006, G. Zheng leg.; 1♂ (<named-content xmlns:xlink="http://www.w3.org/1999/xlink" content-type="dwc:institutional_code" xlink:type="simple">IZCAS</named-content>-Ar42555), rubber plantation (approx. 20 years old) (<named-content xmlns:xlink="http://www.w3.org/1999/xlink" content-type="dwc:verbatimCoordinates" xlink:type="simple"><named-content content-type="geo-json" specific-use="{&#34;type&#34;:&#34;Point&#34;,&#34;coordinates&#34;:[101.271000,21.911167]}" id="NCID0EEMAI" xlink:type="simple">21°54.67'N, 101°16.26'E</named-content></named-content>, ca 570 m), 5–12.X.2006, G. Zheng leg.; 1♀ (<named-content xmlns:xlink="http://www.w3.org/1999/xlink" content-type="dwc:institutional_code" xlink:type="simple">IZCAS</named-content>-Ar42556), rubber plantation (approx. 20 years old) (<named-content xmlns:xlink="http://www.w3.org/1999/xlink" content-type="dwc:verbatimCoordinates" xlink:type="simple"><named-content content-type="geo-json" specific-use="{&#34;type&#34;:&#34;Point&#34;,&#34;coordinates&#34;:[101.266333,21.907667]}" id="NCID0EQMAI" xlink:type="simple">21°54.46'N, 101°15.98'E</named-content></named-content>, ca 570 m), 5–12.X.2006, G. Zheng leg.; 1♀ (<named-content xmlns:xlink="http://www.w3.org/1999/xlink" content-type="dwc:institutional_code" xlink:type="simple">IZCAS</named-content>-Ar42557), rubber plantation (approx. 20 years old) (<named-content xmlns:xlink="http://www.w3.org/1999/xlink" content-type="dwc:verbatimCoordinates" xlink:type="simple"><named-content content-type="geo-json" specific-use="{&#34;type&#34;:&#34;Point&#34;,&#34;coordinates&#34;:[101.272000,21.911333]}" id="NCID0E3MAI" xlink:type="simple">21°54.68'N, 101°16.32'E</named-content></named-content>, ca 590 m), 5–12.X.2006, G. Zheng leg.; 1♀ (<named-content xmlns:xlink="http://www.w3.org/1999/xlink" content-type="dwc:institutional_code" xlink:type="simple">IZCAS</named-content>-Ar42558), rubber plantation (approx. 20 years old) (<named-content xmlns:xlink="http://www.w3.org/1999/xlink" content-type="dwc:verbatimCoordinates" xlink:type="simple"><named-content content-type="geo-json" specific-use="{&#34;type&#34;:&#34;Point&#34;,&#34;coordinates&#34;:[101.266333,21.907667]}" id="NCID0EINAI" xlink:type="simple">21°54.46'N, 101°15.98'E</named-content></named-content>, ca 570 m), 19–25.X.2006, G. Zheng leg.; 1♀ (<named-content xmlns:xlink="http://www.w3.org/1999/xlink" content-type="dwc:institutional_code" xlink:type="simple">IZCAS</named-content>-Ar42559), rubber plantation (approx. 20 years old) (<named-content xmlns:xlink="http://www.w3.org/1999/xlink" content-type="dwc:verbatimCoordinates" xlink:type="simple"><named-content content-type="geo-json" specific-use="{&#34;type&#34;:&#34;Point&#34;,&#34;coordinates&#34;:[101.271000,21.911167]}" id="NCID0EUNAI" xlink:type="simple">21°54.67'N, 101°16.26'E</named-content></named-content>, ca 570 m), 19–26.V.2007, G. Zheng leg.; 1♂ (<named-content xmlns:xlink="http://www.w3.org/1999/xlink" content-type="dwc:institutional_code" xlink:type="simple">IZCAS</named-content>-Ar42560), rubber plantation (approx. 20 years old) (<named-content xmlns:xlink="http://www.w3.org/1999/xlink" content-type="dwc:verbatimCoordinates" xlink:type="simple"><named-content content-type="geo-json" specific-use="{&#34;type&#34;:&#34;Point&#34;,&#34;coordinates&#34;:[101.266300,21.907717]}" id="NCID0EAOAI" xlink:type="simple">21°54.463'N, 101°15.978'E</named-content></named-content>, 569 m), 5–12.XII.2006, G. Zheng leg.; 1♂ (<named-content xmlns:xlink="http://www.w3.org/1999/xlink" content-type="dwc:institutional_code" xlink:type="simple">IZCAS</named-content>-Ar42561), <italic><tp:taxon-name><tp:taxon-name-part taxon-name-part-type="genus" reg="Paramichelia">Paramichelia</tp:taxon-name-part><tp:taxon-name-part taxon-name-part-type="species" reg="baillonii">baillonii</tp:taxon-name-part></tp:taxon-name></italic> plantation (approx. 20 years old) (<named-content xmlns:xlink="http://www.w3.org/1999/xlink" content-type="dwc:verbatimCoordinates" xlink:type="simple"><named-content content-type="geo-json" specific-use="{&#34;type&#34;:&#34;Point&#34;,&#34;coordinates&#34;:[101.267333,21.912833]}" id="NCID0EXOAI" xlink:type="simple">21°54.77'N, 101°16.04'E</named-content></named-content>, ca 560 m), 19–25.XII.2006, G. Zheng leg.</p></tp:treatment-sec><tp:treatment-sec sec-type="etymology" id="SECID0E3OAI"><title>Etymology</title><p>. The specific name is derived from the Greek word “cephalos”, meaning “head”, referring to the brown cephalic region of the females; noun in apposition.</p></tp:treatment-sec><tp:treatment-sec sec-type="diagnosis" id="SECID0EBPAI"><title>Diagnosis</title><p>. The new species differs from congeneric species by the following combination of characters: 1) a somewhat rectangular scape; 2) a slender, translucent subterminal apophysis; 3) a tegular protuberance near the base of the median apophysis; and 4) an abdomen with an arcuate brown patch anteriorly and four transverse brown patches medially and posteriorly.</p></tp:treatment-sec><tp:treatment-sec sec-type="description" id="SECID0EGPAI"><title>Description</title><p><bold>. Male</bold> (holotype, Figs <xref ref-type="fig" rid="F16">16</xref>, <xref ref-type="fig" rid="F17">17D, E</xref>, <xref ref-type="fig" rid="F21">21C</xref>). Total length 2.40. Carapace 1.20 long, 0.90 wide. Abdomen 1.20 long, 1.00 wide. Clypeus 0.10 high. Eye sizes and interdistances: <abbrev xmlns:xlink="http://www.w3.org/1999/xlink" xlink:title="anterior median eye" id="ABBRID0E1PAI" xlink:type="simple">AME</abbrev> 0.10, <abbrev xmlns:xlink="http://www.w3.org/1999/xlink" xlink:title="anterior lateral eye" id="ABBRID0E5PAI" xlink:type="simple">ALE</abbrev> 0.05, <abbrev xmlns:xlink="http://www.w3.org/1999/xlink" xlink:title="posterior median eye" id="ABBRID0ECQAI" xlink:type="simple">PME</abbrev> 0.08, <abbrev xmlns:xlink="http://www.w3.org/1999/xlink" xlink:title="posterior lateral eye" id="ABBRID0EGQAI" xlink:type="simple">PLE</abbrev> 0.05, <abbrev xmlns:xlink="http://www.w3.org/1999/xlink" xlink:title="anterior median eye" id="ABBRID0EKQAI" xlink:type="simple">AME</abbrev>-<abbrev xmlns:xlink="http://www.w3.org/1999/xlink" xlink:title="anterior median eye" id="ABBRID0EOQAI" xlink:type="simple">AME</abbrev> 0.08, <abbrev xmlns:xlink="http://www.w3.org/1999/xlink" xlink:title="anterior median eye" id="ABBRID0ESQAI" xlink:type="simple">AME</abbrev>-<abbrev xmlns:xlink="http://www.w3.org/1999/xlink" xlink:title="anterior lateral eye" id="ABBRID0EWQAI" xlink:type="simple">ALE</abbrev> 0.05, <abbrev xmlns:xlink="http://www.w3.org/1999/xlink" xlink:title="posterior median eye" id="ABBRID0E1QAI" xlink:type="simple">PME</abbrev>-<abbrev xmlns:xlink="http://www.w3.org/1999/xlink" xlink:title="posterior median eye" id="ABBRID0E5QAI" xlink:type="simple">PME</abbrev> 0.03, <abbrev xmlns:xlink="http://www.w3.org/1999/xlink" xlink:title="posterior median eye" id="ABBRID0ECRAI" xlink:type="simple">PME</abbrev>-<abbrev xmlns:xlink="http://www.w3.org/1999/xlink" xlink:title="posterior lateral eye" id="ABBRID0EGRAI" xlink:type="simple">PLE</abbrev> 0.08, <abbrev xmlns:xlink="http://www.w3.org/1999/xlink" xlink:title="median ocular area" id="ABBRID0EKRAI" xlink:type="simple">MOA</abbrev> length 0.23, anterior width 0.25, posterior width 0.20. Leg measurements: I 3.90 (1.20, 1.25, 1.00, 0.45), II 3.30 (1.00, 1.00, 0.90, 0.40), III 2.20 (0.70, 0.70, 0.50, 0.30), IV 3.40 (1.05, 1.05, 0.90, 0.40). Carapace pear shaped, dark brown, cervical groove inconspicuous, fovea longitudinal. Chelicerae dark brown, four promarginal teeth, two retromarginal teeth. Endites and labium dark brown, paler distally. Sternum dark brown with indistinct, darker radial patches. Legs yellow without annulations, femur II with a furrow basally, tibia II with seven macrosetae. Abdomen elliptical, about 1.2 times longer than wide, dorsum yellow with arcuate brown patch anteriorly, four transverse brown patches medially and posteriorly; venter grayish yellow laterally, brown medially. Spinnerets grayish yellow.</p><fig id="F16" position="float" orientation="portrait"><object-id xmlns:xlink="http://www.w3.org/1999/xlink" content-type="doi" xlink:type="simple">10.3897/zookeys.1072.73345.figure16</object-id><object-id xmlns:xlink="http://www.w3.org/1999/xlink" content-type="arpha" xlink:type="simple">3F08A478-3A5F-5B8D-AC4B-C1B3F7C2E867</object-id><label>Figure 16.</label><caption><p><italic><tp:taxon-name><tp:taxon-name-part taxon-name-part-type="genus" reg="Mangora">Mangora</tp:taxon-name-part><tp:taxon-name-part taxon-name-part-type="species" reg="cephala">cephala</tp:taxon-name-part></tp:taxon-name></italic> sp. nov., holotype, male palp <bold>A</bold> prolateral view <bold>B</bold> retrolateral view. Scale bars: 0.1mm</p></caption><graphic xmlns:xlink="http://www.w3.org/1999/xlink" xlink:href="zookeys-1072-049-g016.jpg" position="float" orientation="portrait" xlink:type="simple" id="oo_612417.jpg"><uri content-type="original_file" xlink:type="simple">https://binary.pensoft.net/fig/612417</uri></graphic></fig><p>Palp (Figs <xref ref-type="fig" rid="F16">16</xref>, <xref ref-type="fig" rid="F21">21C</xref>): with one patellar bristle; tegulum with a protuberance near base of median apophysis (see arrow in Fig. <xref ref-type="fig" rid="F16">16A</xref>); median apophysis hooked; embolus thick, slightly curved; conductor membranous, as long as embolus in prolateral view; terminal apophysis prominent, pointed distally; subterminal apophysis slender, translucent.</p><p><bold>Female</bold> (paratype <named-content xmlns:xlink="http://www.w3.org/1999/xlink" content-type="dwc:institutional_code" xlink:type="simple">IZCAS</named-content>-Ar42559, Figs <xref ref-type="fig" rid="F17">17A–C, F, G</xref>). Total length 2.45. Carapace 1.10 long, 0.85 wide. Abdomen 1.60 long, 1.10 wide. Clypeus 0.03 high. Eye sizes and interdistances: <abbrev xmlns:xlink="http://www.w3.org/1999/xlink" xlink:title="anterior median eye" id="ABBRID0EETAI" xlink:type="simple">AME</abbrev> 0.10, <abbrev xmlns:xlink="http://www.w3.org/1999/xlink" xlink:title="anterior lateral eye" id="ABBRID0EITAI" xlink:type="simple">ALE</abbrev> 0.05, <abbrev xmlns:xlink="http://www.w3.org/1999/xlink" xlink:title="posterior median eye" id="ABBRID0EMTAI" xlink:type="simple">PME</abbrev> 0.08, <abbrev xmlns:xlink="http://www.w3.org/1999/xlink" xlink:title="posterior lateral eye" id="ABBRID0EQTAI" xlink:type="simple">PLE</abbrev> 0.05, <abbrev xmlns:xlink="http://www.w3.org/1999/xlink" xlink:title="anterior median eye" id="ABBRID0EUTAI" xlink:type="simple">AME</abbrev>-<abbrev xmlns:xlink="http://www.w3.org/1999/xlink" xlink:title="anterior median eye" id="ABBRID0EYTAI" xlink:type="simple">AME</abbrev> 0.08, <abbrev xmlns:xlink="http://www.w3.org/1999/xlink" xlink:title="anterior median eye" id="ABBRID0E3TAI" xlink:type="simple">AME</abbrev>-<abbrev xmlns:xlink="http://www.w3.org/1999/xlink" xlink:title="anterior lateral eye" id="ABBRID0EAUAI" xlink:type="simple">ALE</abbrev> 0.05, <abbrev xmlns:xlink="http://www.w3.org/1999/xlink" xlink:title="posterior median eye" id="ABBRID0EEUAI" xlink:type="simple">PME</abbrev>-<abbrev xmlns:xlink="http://www.w3.org/1999/xlink" xlink:title="posterior median eye" id="ABBRID0EIUAI" xlink:type="simple">PME</abbrev> 0.05, <abbrev xmlns:xlink="http://www.w3.org/1999/xlink" xlink:title="posterior median eye" id="ABBRID0EMUAI" xlink:type="simple">PME</abbrev>-<abbrev xmlns:xlink="http://www.w3.org/1999/xlink" xlink:title="posterior lateral eye" id="ABBRID0EQUAI" xlink:type="simple">PLE</abbrev> 0.08, <abbrev xmlns:xlink="http://www.w3.org/1999/xlink" xlink:title="median ocular area" id="ABBRID0EUUAI" xlink:type="simple">MOA</abbrev> length 0.23, anterior width 0.23, posterior width 0.20. Leg measurements: I 4.10 (1.25, 1.30, 1.05, 0.50), II 3.65 (1.15, 1.20, 0.90, 0.40), III 2.30 (0.75, 0.70, 0.50, 0.35), IV 3.50 (1.05, 1.10, 0.90, 0.45). Habitus similar to that of male but thoracic region yellow.</p><fig id="F17" position="float" orientation="portrait"><object-id xmlns:xlink="http://www.w3.org/1999/xlink" content-type="doi" xlink:type="simple">10.3897/zookeys.1072.73345.figure17</object-id><object-id xmlns:xlink="http://www.w3.org/1999/xlink" content-type="arpha" xlink:type="simple">5178007C-45C5-527D-B9FE-C848DC817445</object-id><label>Figure 17.</label><caption><p><italic><tp:taxon-name><tp:taxon-name-part taxon-name-part-type="genus" reg="Mangora">Mangora</tp:taxon-name-part><tp:taxon-name-part taxon-name-part-type="species" reg="cephala">cephala</tp:taxon-name-part></tp:taxon-name></italic> sp. nov. <bold>A–C, F, G</bold> female paratype <named-content xmlns:xlink="http://www.w3.org/1999/xlink" content-type="dwc:institutional_code" xlink:type="simple">IZCAS</named-content>-Ar42559, <bold>D, E</bold> holotype <bold>A</bold> epigyne, ventral view <bold>B</bold> ibid., posterior view <bold>C</bold> vulva, dorsal view <bold>D</bold> habitus, dorsal view <bold>E</bold> ibid., lateral view <bold>F</bold> ibid., dorsal view <bold>G</bold> ibid., ventral view. Scale bars: 0.1mm (<bold>A–C</bold>); 1mm (<bold>D–G</bold>)</p></caption><graphic xmlns:xlink="http://www.w3.org/1999/xlink" xlink:href="zookeys-1072-049-g017.jpg" position="float" orientation="portrait" xlink:type="simple" id="oo_612418.jpg"><uri content-type="original_file" xlink:type="simple">https://binary.pensoft.net/fig/612418</uri></graphic></fig><p>Epigyne (Fig. <xref ref-type="fig" rid="F17">17A–C</xref>) about 1.1 times wider than long; with rectangular scape; copulatory openings wide, covered by lateral part of scape in ventral view; copulatory ducts long, slightly curved, covered by posterior plate in posterior view; spermathecae ovoid, separated from each other.</p></tp:treatment-sec><tp:treatment-sec sec-type="variation" id="SECID0EQWAI"><title>Variation</title><p>. Total length: ♂♂ 2.10–2.40; ♀♀ 2.10–2.60.</p></tp:treatment-sec><tp:treatment-sec sec-type="distribution" id="SECID0EVWAI"><title>Distribution</title><p>. China (Yunnan).</p></tp:treatment-sec><tp:treatment-sec><!--Section generated to contain objects referenced in tp:taxon-treatment.--><fig id="F21" position="float" orientation="portrait"><object-id xmlns:xlink="http://www.w3.org/1999/xlink" content-type="doi" xlink:type="simple">10.3897/zookeys.1072.73345.figure21</object-id><object-id xmlns:xlink="http://www.w3.org/1999/xlink" content-type="arpha" xlink:type="simple">D0DFB914-45D8-5D0F-ADF9-9DD1F430E8D2</object-id><label>Figure 21.</label><caption><p>Male palps, apical view <bold>A</bold><italic><tp:taxon-name><tp:taxon-name-part taxon-name-part-type="genus" reg="Hyposinga">Hyposinga</tp:taxon-name-part><tp:taxon-name-part taxon-name-part-type="species" reg="pulla">pulla</tp:taxon-name-part></tp:taxon-name></italic> sp. nov. <bold>B</bold><italic><tp:taxon-name><tp:taxon-name-part taxon-name-part-type="genus" reg="Mangora">Mangora</tp:taxon-name-part><tp:taxon-name-part taxon-name-part-type="species" reg="baii">baii</tp:taxon-name-part></tp:taxon-name></italic> sp. nov. <bold>C</bold><italic><tp:taxon-name><tp:taxon-name-part taxon-name-part-type="genus" reg="Mangora">Mangora</tp:taxon-name-part><tp:taxon-name-part taxon-name-part-type="species" reg="cephala">cephala</tp:taxon-name-part></tp:taxon-name></italic> sp. nov. <bold>D</bold><italic><tp:taxon-name><tp:taxon-name-part taxon-name-part-type="genus" reg="Milonia">Milonia</tp:taxon-name-part><tp:taxon-name-part taxon-name-part-type="species" reg="gemella">gemella</tp:taxon-name-part></tp:taxon-name></italic> sp. nov. Scale bars: 0.1mm</p></caption><graphic xmlns:xlink="http://www.w3.org/1999/xlink" xlink:href="zookeys-1072-049-g021.jpg" position="float" orientation="portrait" xlink:type="simple" id="oo_612422.jpg"><uri content-type="original_file" xlink:type="simple">https://binary.pensoft.net/fig/612422</uri></graphic></fig></tp:treatment-sec></tp:taxon-treatment>
