# Supplementary material for: Nine new species of the spider family Araneidae (Arachnida, Araneae) from Xishuangbanna, Yunnan, China
Source: Zookeys. 2021 Nov 19;1072:49–81. doi: 10.3897/zookeys.1072.73345 (PMC8626412; doi:10.3897/zookeys.1072.73345)
Supplement: XML Treatment for Milonia gemella [file zookeys.1072.73345-treatment17.xml]

<!DOCTYPE tp:taxon-treatment
  PUBLIC "-//TaxonX//DTD Taxonomic Treatment Publishing DTD v0 20100105//EN" "tax-treatment-NSO.dtd">
<tp:taxon-treatment xmlns:tp="http://www.plazi.org/taxpub"><tp:treatment-meta><kwd-group><label>Taxon classification</label><kwd>
                <named-content content-type="kingdom">Animalia</named-content>
              </kwd><kwd>
                <named-content content-type="order">Araneae</named-content>
              </kwd><kwd>
                <named-content content-type="family">Araneidae</named-content>
              </kwd></kwd-group><mixed-citation publication-type="journal"><person-group><name><surname>Mi</surname><given-names>Xiaoqi</given-names></name><name><surname>Li</surname><given-names>Shuqiang</given-names></name></person-group><article-title>Nine new species of the spider family <tp:taxon-name><tp:taxon-name-part taxon-name-part-type="family">Araneidae</tp:taxon-name-part></tp:taxon-name> (<tp:taxon-name><tp:taxon-name-part taxon-name-part-type="class">Arachnida</tp:taxon-name-part></tp:taxon-name>, <tp:taxon-name><tp:taxon-name-part taxon-name-part-type="order">Araneae</tp:taxon-name-part></tp:taxon-name>) from Xishuangbanna, Yunnan, China</article-title><source>Zookeys</source><day>19</day><month>11</month><year>2021</year><volume>1072</volume><fpage>49</fpage><lpage>81</lpage><pub-id pub-id-type="doi">10.3897/zookeys.1072.73345</pub-id></mixed-citation></tp:treatment-meta><tp:nomenclature><tp:taxon-name>
              <object-id xmlns:xlink="http://www.w3.org/1999/xlink" content-type="arpha" xlink:type="simple">D2C43CAF-15D0-574F-9B61-EBD0F3CEB04C</object-id>
              <tp:taxon-name-part taxon-name-part-type="genus" reg="Milonia">Milonia</tp:taxon-name-part>
              <tp:taxon-name-part taxon-name-part-type="species" reg="gemella">gemella</tp:taxon-name-part>
              <object-id xmlns:xlink="http://www.w3.org/1999/xlink" content-type="zoobank" xlink:type="simple">http://zoobank.org/E7B60026-AE2F-4931-9A75-F1FA4E6E23EA</object-id>
            </tp:taxon-name><tp:taxon-status xmlns:xlink="http://www.w3.org/1999/xlink" xlink:type="simple">sp. nov.</tp:taxon-status><xref ref-type="fig" rid="F18">Figs 18</xref><xref ref-type="fig" rid="F19">, 19</xref><xref ref-type="fig" rid="F21">, 21D</xref></tp:nomenclature><tp:treatment-sec sec-type="type material" id="SECID0EO1AI"><title>Type material</title><p><bold>. Holotype.</bold> ♂ (<named-content xmlns:xlink="http://www.w3.org/1999/xlink" content-type="dwc:institutional_code" xlink:type="simple">IZCAS</named-content>-Ar42562), China: Yunnan, Xishuangbanna, Mengla County, Menglun Town, Menglun Nature Reserve, G213 roadside, secondary forest (<named-content xmlns:xlink="http://www.w3.org/1999/xlink" content-type="dwc:verbatimCoordinates" xlink:type="simple"><named-content content-type="geo-json" specific-use="{&#34;type&#34;:&#34;Point&#34;,&#34;coordinates&#34;:[101.279333,21.907667]}" id="NCID0E41AI" xlink:type="simple">21°54.46'N, 101°16.76'E</named-content></named-content>, ca 640 m), 20.XI.2009, G. Tang leg. <bold><italic>Paratypes</italic></bold>: 1♀ (<named-content xmlns:xlink="http://www.w3.org/1999/xlink" content-type="dwc:institutional_code" xlink:type="simple">IZCAS</named-content>-Ar42563), primary tropical seasonal rainforest (<named-content xmlns:xlink="http://www.w3.org/1999/xlink" content-type="dwc:verbatimCoordinates" xlink:type="simple"><named-content content-type="geo-json" specific-use="{&#34;type&#34;:&#34;Point&#34;,&#34;coordinates&#34;:[101.206333,21.958833]}" id="NCID0EM2AI" xlink:type="simple">21°57.53'N, 101°12.38'E</named-content></named-content>, ca 899 m), 4–11.V.2007, G. Zheng leg.; 1♀ (<named-content xmlns:xlink="http://www.w3.org/1999/xlink" content-type="dwc:institutional_code" xlink:type="simple">IZCAS</named-content>-Ar42564), secondary tropical forest, around garbage dump (<named-content xmlns:xlink="http://www.w3.org/1999/xlink" content-type="dwc:verbatimCoordinates" xlink:type="simple"><named-content content-type="geo-json" specific-use="{&#34;type&#34;:&#34;Point&#34;,&#34;coordinates&#34;:[101.281167,21.902833]}" id="NCID0EY2AI" xlink:type="simple">21°54.17'N, 101°16.87'E</named-content></named-content>, ca 609 m), 31.VII.2018, Z. Bai leg.; 1♀ (<named-content xmlns:xlink="http://www.w3.org/1999/xlink" content-type="dwc:institutional_code" xlink:type="simple">IZCAS</named-content>-Ar42565), Xishuangbanna Tropical Botanical Garden, site 1 around the dump (<named-content xmlns:xlink="http://www.w3.org/1999/xlink" content-type="dwc:verbatimCoordinates" xlink:type="simple"><named-content content-type="geo-json" specific-use="{&#34;type&#34;:&#34;Point&#34;,&#34;coordinates&#34;:[101.279167,21.904667]}" id="NCID0EE3AI" xlink:type="simple">21°54.28'N, 101°16.75'E</named-content></named-content>, ca 630 m), 25.IV.2019, Z. Bai leg.</p></tp:treatment-sec><tp:treatment-sec sec-type="etymology" id="SECID0EJ3AI"><title>Etymology</title><p>. The specific name is from the Latin word “gemella”, meaning “twin born”, referring to the two white spots on the abdomen ventrally; adjective.</p></tp:treatment-sec><tp:treatment-sec sec-type="diagnosis" id="SECID0EO3AI"><title>Diagnosis</title><p>. The new species can be distinguished from congeneric species by the following combination of characters: 1) dorsal abdomen with two pairs of small grayish brown spots medially and a large dark brown spot posteriorly; 2) triangular scape; and 3) prominent and bifurcated terminal apophysis.</p></tp:treatment-sec><tp:treatment-sec sec-type="description" id="SECID0ET3AI"><title>Description</title><p><bold>. Male</bold> (holotype, Figs <xref ref-type="fig" rid="F18">18</xref>, <xref ref-type="fig" rid="F19">19D, E</xref>, <xref ref-type="fig" rid="F21">21D</xref>). Total length 6.30. Carapace 2.90 long, 1.80 wide. Abdomen 3.40 long, 2.10 wide. Clypeus 0.13 high. Eye sizes and interdistances: <abbrev xmlns:xlink="http://www.w3.org/1999/xlink" xlink:title="anterior median eye" id="ABBRID0EH4AI" xlink:type="simple">AME</abbrev> 0.15, <abbrev xmlns:xlink="http://www.w3.org/1999/xlink" xlink:title="anterior lateral eye" id="ABBRID0EL4AI" xlink:type="simple">ALE</abbrev> 0.10, <abbrev xmlns:xlink="http://www.w3.org/1999/xlink" xlink:title="posterior median eye" id="ABBRID0EP4AI" xlink:type="simple">PME</abbrev> 0.13, <abbrev xmlns:xlink="http://www.w3.org/1999/xlink" xlink:title="posterior lateral eye" id="ABBRID0ET4AI" xlink:type="simple">PLE</abbrev> 0.10, <abbrev xmlns:xlink="http://www.w3.org/1999/xlink" xlink:title="anterior median eye" id="ABBRID0EX4AI" xlink:type="simple">AME</abbrev>-<abbrev xmlns:xlink="http://www.w3.org/1999/xlink" xlink:title="anterior median eye" id="ABBRID0E24AI" xlink:type="simple">AME</abbrev> 0.23, <abbrev xmlns:xlink="http://www.w3.org/1999/xlink" xlink:title="anterior median eye" id="ABBRID0E64AI" xlink:type="simple">AME</abbrev>-<abbrev xmlns:xlink="http://www.w3.org/1999/xlink" xlink:title="anterior lateral eye" id="ABBRID0ED5AI" xlink:type="simple">ALE</abbrev> 0.28, <abbrev xmlns:xlink="http://www.w3.org/1999/xlink" xlink:title="posterior median eye" id="ABBRID0EH5AI" xlink:type="simple">PME</abbrev>-<abbrev xmlns:xlink="http://www.w3.org/1999/xlink" xlink:title="posterior median eye" id="ABBRID0EL5AI" xlink:type="simple">PME</abbrev> 0.05, <abbrev xmlns:xlink="http://www.w3.org/1999/xlink" xlink:title="posterior median eye" id="ABBRID0EP5AI" xlink:type="simple">PME</abbrev>-<abbrev xmlns:xlink="http://www.w3.org/1999/xlink" xlink:title="posterior lateral eye" id="ABBRID0ET5AI" xlink:type="simple">PLE</abbrev> 0.38, <abbrev xmlns:xlink="http://www.w3.org/1999/xlink" xlink:title="median ocular area" id="ABBRID0EX5AI" xlink:type="simple">MOA</abbrev> length 0.38, anterior width 0.40, posterior width 0.28. Leg measurements: I 7.30 (2.10, 2.75, 1.55, 0.90), II 6.75 (1.90, 2.40, 1.60, 0.85), III 4.00 (1.25, 1.40, 0.75, 0.60), IV 5.30 (1.65, 2.00, 1.05, 0.60). Carapace elliptical, brown, with pale setae, cervical groove obvious. Chelicerae brown, four promarginal teeth, three retromarginal teeth. Endites brown, paler distally, labium triangular, brown, paler distally. Sternum pentagonal, dark brown with pale setae. Legs brown, without annulations. Abdomen elliptical, about 1.6 times longer than wide, covered with dark setae, dorsum yellow with two pairs of grayish brown spots medially, big black spot posteriorly; venter yellowish brown with pair of white spots. Spinnerets yellowish brown, at posterior 1/3 of the abdomen.</p><fig id="F18" position="float" orientation="portrait"><object-id xmlns:xlink="http://www.w3.org/1999/xlink" content-type="doi" xlink:type="simple">10.3897/zookeys.1072.73345.figure18</object-id><object-id xmlns:xlink="http://www.w3.org/1999/xlink" content-type="arpha" xlink:type="simple">2B29881B-3125-55F6-9343-C0A3BD24F785</object-id><label>Figure 18.</label><caption><p><italic><tp:taxon-name><tp:taxon-name-part taxon-name-part-type="genus" reg="Milonia">Milonia</tp:taxon-name-part><tp:taxon-name-part taxon-name-part-type="species" reg="gemella">gemella</tp:taxon-name-part></tp:taxon-name></italic> sp. nov., holotype, male palp <bold>A</bold> prolateral view <bold>B</bold> ventral view. Scale bars: 0.1mm</p></caption><graphic xmlns:xlink="http://www.w3.org/1999/xlink" xlink:href="zookeys-1072-049-g018.jpg" position="float" orientation="portrait" xlink:type="simple" id="oo_612419.jpg"><uri content-type="original_file" xlink:type="simple">https://binary.pensoft.net/fig/612419</uri></graphic></fig><p>Palp (Figs <xref ref-type="fig" rid="F18">18</xref>, <xref ref-type="fig" rid="F21">21D</xref>): with two patellar bristles; median apophysis stout at base, with a slender, curved spur; embolus broad at base, abruptly tapered to a fine tip; conductor broad at base, tapering to a narrow tip; terminal apophysis extremely large, strongly sclerotized, bifurcated distally, one long, narrow branch, one shorter, wider branch (see arrows in Fig. <xref ref-type="fig" rid="F21">21D</xref>).</p><p><bold>Female</bold> (paratype <named-content xmlns:xlink="http://www.w3.org/1999/xlink" content-type="dwc:institutional_code" xlink:type="simple">IZCAS</named-content>-Ar42564, Fig. <xref ref-type="fig" rid="F19">19A–C, F, G</xref>). Total length 9.40. Carapace 3.60 long, 2.40 wide. Abdomen 6.10 long, 3.10 wide. Clypeus 0.23 high. Eye sizes and interdistances: <abbrev xmlns:xlink="http://www.w3.org/1999/xlink" xlink:title="anterior median eye" id="ABBRID0ERABI" xlink:type="simple">AME</abbrev> 0.18, <abbrev xmlns:xlink="http://www.w3.org/1999/xlink" xlink:title="anterior lateral eye" id="ABBRID0EVABI" xlink:type="simple">ALE</abbrev> 0.10, <abbrev xmlns:xlink="http://www.w3.org/1999/xlink" xlink:title="posterior median eye" id="ABBRID0EZABI" xlink:type="simple">PME</abbrev> 0.13, <abbrev xmlns:xlink="http://www.w3.org/1999/xlink" xlink:title="posterior lateral eye" id="ABBRID0E4ABI" xlink:type="simple">PLE</abbrev> 0.10, <abbrev xmlns:xlink="http://www.w3.org/1999/xlink" xlink:title="anterior median eye" id="ABBRID0EBBBI" xlink:type="simple">AME</abbrev>-<abbrev xmlns:xlink="http://www.w3.org/1999/xlink" xlink:title="anterior median eye" id="ABBRID0EFBBI" xlink:type="simple">AME</abbrev> 0.15, <abbrev xmlns:xlink="http://www.w3.org/1999/xlink" xlink:title="anterior median eye" id="ABBRID0EJBBI" xlink:type="simple">AME</abbrev>-<abbrev xmlns:xlink="http://www.w3.org/1999/xlink" xlink:title="anterior lateral eye" id="ABBRID0ENBBI" xlink:type="simple">ALE</abbrev> 0.45, <abbrev xmlns:xlink="http://www.w3.org/1999/xlink" xlink:title="posterior median eye" id="ABBRID0ERBBI" xlink:type="simple">PME</abbrev>-<abbrev xmlns:xlink="http://www.w3.org/1999/xlink" xlink:title="posterior median eye" id="ABBRID0EVBBI" xlink:type="simple">PME</abbrev> 0.05, <abbrev xmlns:xlink="http://www.w3.org/1999/xlink" xlink:title="posterior median eye" id="ABBRID0EZBBI" xlink:type="simple">PME</abbrev>-<abbrev xmlns:xlink="http://www.w3.org/1999/xlink" xlink:title="posterior lateral eye" id="ABBRID0E4BBI" xlink:type="simple">PLE</abbrev> 0.63, <abbrev xmlns:xlink="http://www.w3.org/1999/xlink" xlink:title="median ocular area" id="ABBRID0EBCBI" xlink:type="simple">MOA</abbrev> length 0.45, anterior width 0.45, posterior width 0.28. Leg measurements: I 8.45 (2.40, 3.05, 2.05, 0.95), II 7.55 (2.10, 2.85, 1.75, 0.85), III 4.20 (1.00, 1.75, 0.85, 0.60), IV 6.40 (1.95, 2.50, 1.25, 0.70). Habitus similar to that of male but abdomen about two times longer than wide.</p><fig id="F19" position="float" orientation="portrait"><object-id xmlns:xlink="http://www.w3.org/1999/xlink" content-type="doi" xlink:type="simple">10.3897/zookeys.1072.73345.figure19</object-id><object-id xmlns:xlink="http://www.w3.org/1999/xlink" content-type="arpha" xlink:type="simple">D655C83C-4CB7-5480-82B4-EABDD0DDF03C</object-id><label>Figure 19.</label><caption><p><italic><tp:taxon-name><tp:taxon-name-part taxon-name-part-type="genus" reg="Milonia">Milonia</tp:taxon-name-part><tp:taxon-name-part taxon-name-part-type="species" reg="gemella">gemella</tp:taxon-name-part></tp:taxon-name></italic> sp. nov. <bold>A–C, F, G</bold> female paratype <named-content xmlns:xlink="http://www.w3.org/1999/xlink" content-type="dwc:institutional_code" xlink:type="simple">IZCAS</named-content>-Ar42564 <bold>D, E</bold> holotype <bold>A</bold> epigyne, ventral view <bold>B</bold> ibid., posterior view <bold>C</bold> vulva, dorsal view <bold>D</bold> habitus, dorsal view <bold>E</bold> ibid., lateral view <bold>F</bold> ibid., dorsal view <bold>G</bold> ibid., ventral view. Scale bars: 0.1 mm (<bold>A–C</bold>); 1mm (<bold>D–G</bold>)</p></caption><graphic xmlns:xlink="http://www.w3.org/1999/xlink" xlink:href="zookeys-1072-049-g019.jpg" position="float" orientation="portrait" xlink:type="simple" id="oo_612420.jpg"><uri content-type="original_file" xlink:type="simple">https://binary.pensoft.net/fig/612420</uri></graphic></fig><p>Epigyne (Fig. <xref ref-type="fig" rid="F19">19A–C</xref>) about two times wider than long; short, triangular scape, flanked by round copulatory openings; copulatory ducts shorter than a spermatheca diameter; spermathecae globular, touching each other.</p><fig id="F20" position="float" orientation="portrait"><object-id xmlns:xlink="http://www.w3.org/1999/xlink" content-type="doi" xlink:type="simple">10.3897/zookeys.1072.73345.figure20</object-id><object-id xmlns:xlink="http://www.w3.org/1999/xlink" content-type="arpha" xlink:type="simple">F919B62B-8A1A-559C-A358-C47B4EF2613A</object-id><label>Figure 20.</label><caption><p>Male palps, apical view <bold>A</bold><italic><tp:taxon-name><tp:taxon-name-part taxon-name-part-type="genus" reg="Acusilas">Acusilas</tp:taxon-name-part><tp:taxon-name-part taxon-name-part-type="species" reg="tongi">tongi</tp:taxon-name-part></tp:taxon-name></italic> sp. nov. <bold>B</bold><italic><tp:taxon-name><tp:taxon-name-part taxon-name-part-type="genus" reg="Chorizopesoides">Chorizopesoides</tp:taxon-name-part><tp:taxon-name-part taxon-name-part-type="species" reg="guoi">guoi</tp:taxon-name-part></tp:taxon-name></italic> sp. nov. <bold>C</bold><italic><tp:taxon-name><tp:taxon-name-part taxon-name-part-type="genus" reg="Deione">Deione</tp:taxon-name-part><tp:taxon-name-part taxon-name-part-type="species" reg="yangi">yangi</tp:taxon-name-part></tp:taxon-name></italic> sp. nov. <bold>D</bold><italic><tp:taxon-name><tp:taxon-name-part taxon-name-part-type="genus" reg="Deione">Deione</tp:taxon-name-part><tp:taxon-name-part taxon-name-part-type="species" reg="lingulata">lingulata</tp:taxon-name-part></tp:taxon-name></italic>. Scale bars: 0.1</p></caption><graphic xmlns:xlink="http://www.w3.org/1999/xlink" xlink:href="zookeys-1072-049-g020.jpg" position="float" orientation="portrait" xlink:type="simple" id="oo_612421.jpg"><uri content-type="original_file" xlink:type="simple">https://binary.pensoft.net/fig/612421</uri></graphic></fig></tp:treatment-sec><tp:treatment-sec sec-type="variation" id="SECID0E5FBI"><title>Variation</title><p>. Total length: ♀♀ 9.20–9.40.</p><fig id="F21" position="float" orientation="portrait"><object-id xmlns:xlink="http://www.w3.org/1999/xlink" content-type="doi" xlink:type="simple">10.3897/zookeys.1072.73345.figure21</object-id><object-id xmlns:xlink="http://www.w3.org/1999/xlink" content-type="arpha" xlink:type="simple">D0DFB914-45D8-5D0F-ADF9-9DD1F430E8D2</object-id><label>Figure 21.</label><caption><p>Male palps, apical view <bold>A</bold><italic><tp:taxon-name><tp:taxon-name-part taxon-name-part-type="genus" reg="Hyposinga">Hyposinga</tp:taxon-name-part><tp:taxon-name-part taxon-name-part-type="species" reg="pulla">pulla</tp:taxon-name-part></tp:taxon-name></italic> sp. nov. <bold>B</bold><italic><tp:taxon-name><tp:taxon-name-part taxon-name-part-type="genus" reg="Mangora">Mangora</tp:taxon-name-part><tp:taxon-name-part taxon-name-part-type="species" reg="baii">baii</tp:taxon-name-part></tp:taxon-name></italic> sp. nov. <bold>C</bold><italic><tp:taxon-name><tp:taxon-name-part taxon-name-part-type="genus" reg="Mangora">Mangora</tp:taxon-name-part><tp:taxon-name-part taxon-name-part-type="species" reg="cephala">cephala</tp:taxon-name-part></tp:taxon-name></italic> sp. nov. <bold>D</bold><italic><tp:taxon-name><tp:taxon-name-part taxon-name-part-type="genus" reg="Milonia">Milonia</tp:taxon-name-part><tp:taxon-name-part taxon-name-part-type="species" reg="gemella">gemella</tp:taxon-name-part></tp:taxon-name></italic> sp. nov. Scale bars: 0.1mm</p></caption><graphic xmlns:xlink="http://www.w3.org/1999/xlink" xlink:href="zookeys-1072-049-g021.jpg" position="float" orientation="portrait" xlink:type="simple" id="oo_612422.jpg"><uri content-type="original_file" xlink:type="simple">https://binary.pensoft.net/fig/612422</uri></graphic></fig></tp:treatment-sec><tp:treatment-sec sec-type="distribution" id="SECID0EEIBI"><title>Distribution</title><p>. China (Yunnan).</p></tp:treatment-sec></tp:taxon-treatment>
